# Supplementary material for: Viral protein engagement of GBF1 induces host cell vulnerability through synthetic lethality
Source: J Cell Biol. 2022 Oct 28;221(11):e202011050. doi: 10.1083/jcb.202011050 (PMC9623979; doi:10.1083/jcb.202011050)
Supplement: Table S1 — contains supporting data reporting the GCA CRISPR screen results for the 19,029 Refseq genes. For each gene, we report the RANKS (Robust Analytics and Normalization for Knockout Screens) score, associated P values, the FDR, the number sgRNA considered for the analysis, and the gene-level log2 fold changes [file JCB_202011050_TableS1.xlsx]

## Sheet: GCA_4uM-newlog2.ranks.essrank
Gene	RANKS_score	p-value	FDR	#_of_sgRNAs_considered	log2-fold-change
ARF1	-5.57	1e-06	0.00146	10	-2.314
RAB3GAP2	-4.13	1e-06	0.00146	10	-1.911
DERL2	-3.62	1e-06	0.00146	9	-1.216
NPRL3	-3.6	1e-06	0.00146	8	-1.354
PDIA6	-3.54	1e-06	0.00146	10	-1.498
SLC35E1	-3.52	1e-06	0.00146	10	-1.573
DRG2	-3.5	1e-06	0.00146	10	-1.346
DNAJC16	-3.42	1e-06	0.00146	10	-1.505
MANF	-3.41	1e-06	0.00146	10	-1.777
DNAJC3	-3.4	1e-06	0.00146	10	-1.086
SZT2	-3.27	1e-06	0.00146	12	-1.376
YIPF5	-3.27	1e-06	0.00146	10	-1.348
RAB5C	-3.17	1e-06	0.00146	10	-1.489
RBM26	-3.16	2e-06	0.00271	9	-1.418
UBE2G2	-3.06	4e-06	0.00475	9	-1.484
ATP2A2	-3.01	0.000166	0.057	6	-0.911
UBA6	-2.89	4e-06	0.00475	10	-0.718
TMED10	-2.87	5e-06	0.00528	10	-1.292
UFC1	-2.85	5e-06	0.00528	10	-1.108
ALG12	-2.81	6e-06	0.006	10	-1.153
ATP2B1	-2.79	2e-05	0.0152	9	-1.33
SEC61A1	-2.77	5.6e-05	0.0247	8	-0.689
C1orf27	-2.74	9e-06	0.00815	11	-1.3
CSK	-2.74	9e-06	0.00815	10	-1.559
HSP90AB1	-2.71	3.1e-05	0.0195	9	-1.149
ATG9A	-2.68	1.3e-05	0.0107	10	-1.024
CHD8	-2.68	1.3e-05	0.0107	10	-1.102
RBM14	-2.64	4.4e-05	0.0208	9	-0.701
RBM14-RBM4	-2.64	4.4e-05	0.0208	9	-0.701
SEC63	-2.63	1.9e-05	0.015	10	-0.946
DHX33	-2.61	0.000129	0.0472	8	-0.635
VKORC1L1	-2.6	2.4e-05	0.0175	10	-1.288
RQCD1	-2.57	2.8e-05	0.0195	10	-1.049
CDK6	-2.56	3e-05	0.0195	10	-1.13
ATP6V1A	-2.55	0.000174	0.0574	8	-0.864
C7orf26	-2.54	3.2e-05	0.0195	10	-0.816
ATXN7L3	-2.54	3.2e-05	0.0195	10	-0.81
PTPN6	-2.53	3.3e-05	0.0195	10	-1.115
DEPDC5	-2.53	3.4e-05	0.0195	10	-0.697
PLAA	-2.52	3.5e-05	0.0195	10	-1.223
UBA5	-2.51	3.7e-05	0.0201	10	-0.71
PNKP	-2.5	0.000538	0.117	7	-0.938
PSMC5	-2.5	9.7e-05	0.0392	9	-0.993
TFRC	-2.5	0.000539	0.117	7	-0.344
PRKAA1	-2.49	4e-05	0.0208	10	-1.194
CREB1	-2.48	4.2e-05	0.0208	10	-1.27
ZNF259	-2.48	0.000105	0.0407	9	-0.759
KIAA0922	-2.47	4.5e-05	0.0208	10	-1.113
ITFG2	-2.47	4.5e-05	0.0208	10	-1.246
TNPO3	-2.47	0.000617	0.129	7	-0.811
PRRC1	-2.46	0.000285	0.082	8	-1.095
PPP1R15B	-2.46	4.8e-05	0.0217	10	-1.168
ARGLU1	-2.44	0.000133	0.0477	9	-0.995
CLPTM1	-2.43	6.1e-05	0.0263	10	-0.439
COX5B	-2.42	0.000781	0.147	7	-0.576
MRPS25	-2.41	0.001856	0.245	6	-0.987
FNBP4	-2.41	0.000159	0.056	9	-0.646
CENPM	-2.4	0.000855	0.152	7	-0.477
MRPL4	-2.4	0.000168	0.057	9	-0.754
EIF2B4	-2.39	0.000177	0.0574	9	-0.751
XPO1	-2.39	0.000895	0.157	7	-0.643
YBX1	-2.38	8.4e-05	0.0355	10	-0.878
SKIV2L2	-2.37	0.000436	0.105	8	-0.522
EZH2	-2.35	9.9e-05	0.0392	10	-1.184
TGFBRAP1	-2.35	0.000219	0.0661	9	-0.854
IER3IP1	-2.35	9.9e-05	0.0392	10	-0.526
RBM5	-2.33	0.00011	0.041	10	-1.207
XPOT	-2.33	0.00011	0.041	10	-0.999
EIF1	-2.3	0.000289	0.082	9	-0.963
STRADA	-2.28	0.000318	0.0864	9	-0.763
PCDHGB4	-2.27	0.000336	0.0864	9	-0.55
HSPA5	-2.26	0.001552	0.216	7	-0.916
ELAVL1	-2.25	0.000178	0.0574	10	-0.804
SEL1L	-2.24	0.000399	0.0988	9	-0.929
NLE1	-2.24	0.0004	0.0988	9	-0.685
SPOP	-2.24	0.000191	0.0605	10	-0.947
DNAJB11	-2.23	0.00042	0.102	9	-0.688
UFSP2	-2.23	0.000201	0.0627	10	-0.961
TSC2	-2.22	0.000214	0.0656	10	-0.966
SMC6	-2.2	0.000488	0.113	9	-0.472
SDHA	-2.18	0.000263	0.0772	10	-0.438
CPSF3L	-2.18	0.000264	0.0772	10	-0.507
RPL35A	-2.16	0.001229	0.182	8	-0.372
SIN3A	-2.16	0.000297	0.0831	10	-0.893
ZNF217	-2.16	0.000609	0.128	9	-0.745
PRKAB1	-2.15	0.000316	0.0864	10	-0.919
DDRGK1	-2.14	0.000333	0.0864	10	-0.763
SRSF5	-2.14	0.000333	0.0864	10	-1.035
MTF1	-2.14	0.000334	0.0864	10	-0.673
GBF1	-2.14	0.000673	0.137	9	-1.003
DDX23	-2.12	0.005452	0.451	6	0.024
C12orf44	-2.12	0.000373	0.0946	10	-1.042
FDX1L	-2.1	0.000823	0.149	9	-0.779
BCCIP	-2.09	0.000447	0.106	10	-0.71
SMPD4	-2.08	0.000472	0.11	10	-0.498
PPIL1	-2.07	0.0005	0.114	10	-0.747
PSMD7	-2.06	0.006755	0.516	6	-0.702
NPRL2	-2.06	0.000532	0.117	10	-1.14
UFM1	-2.06	0.000533	0.117	10	-0.571
OSBPL9	-2.05	0.000564	0.121	10	-0.687
EED	-2.04	0.000597	0.127	10	-0.105
MARVELD1	-2.04	0.027005	0.949	4	-0.825
RFC5	-2.04	0.001112	0.175	9	-0.236
NDUFS5	-2.04	0.003903	0.377	7	-0.629
FAM194B	-2.03	0.001163	0.175	9	0.184
CPA4	-2.03	0.000628	0.129	10	-0.719
LMX1B	-2.03	0.001163	0.175	9	-0.068
HCFC1	-2.03	0.001163	0.175	9	-0.689
FAF2	-2.03	0.001163	0.175	9	-0.635
MBTPS1	-2.03	0.001163	0.175	9	-0.36
LONP1	-2.02	0.002313	0.271	8	-0.713
EIF2B5	-2.02	0.001223	0.182	9	-0.533
E2F4	-2.01	0.000705	0.138	10	-0.604
C2CD5	-2.01	0.000705	0.138	10	-1.016
FIBP	-2.01	0.000706	0.138	10	-0.904
SMARCC1	-2.01	0.000706	0.138	10	-0.942
CEP152	-2	0.000747	0.142	10	-0.363
HSP90B1	-2	0.001355	0.192	9	-0.913
RAB3GAP1	-2	0.000748	0.142	10	-0.719
SLC39A11	-2	0.000748	0.142	10	-1.207
CNOT4	-1.99	0.000788	0.147	10	-0.674
OTUB1	-1.98	0.000833	0.149	10	-0.955
NDC1	-1.98	0.000833	0.149	10	-0.898
ELF2	-1.98	0.000833	0.149	10	-0.762
AAAS	-1.96	0.00166	0.225	9	-0.54
AP2A1	-1.96	0.000929	0.16	10	-0.732
DPF2	-1.96	0.00093	0.16	10	-0.859
HEXIM1	-1.95	0.00098	0.165	10	-0.516
CDK5	-1.95	0.00098	0.165	10	-1.035
TLE4	-1.95	0.003156	0.339	8	-0.782
PCGF1	-1.95	0.00098	0.165	10	-0.83
WARS2	-1.94	0.001038	0.171	10	-0.669
PAG1	-1.94	0.001039	0.171	10	-0.672
CSNK2A1	-1.93	0.001092	0.175	10	-0.278
SCO2	-1.93	0.001093	0.175	10	-0.924
UBAP2L	-1.93	0.001093	0.175	10	-0.806
ZNF771	-1.93	0.003441	0.359	8	-0.472
FBXO41	-1.92	0.002027	0.259	9	-0.595
DHDDS	-1.92	0.003593	0.363	8	-0.43
PRADC1	-1.92	0.001145	0.175	10	-0.182
MMS19	-1.92	0.001145	0.175	10	-0.445
OVCA2	-1.9	0.001276	0.184	10	-0.445
RPL37A	-1.9	0.006777	0.516	7	-0.205
ZEB2	-1.9	0.002233	0.267	9	-0.917
SMC5	-1.9	0.001277	0.184	10	-0.521
CCT6A	-1.9	0.001277	0.184	10	-0.677
TMED9	-1.9	0.002234	0.267	9	-0.892
ACSL3	-1.9	0.002234	0.267	9	-0.797
UFL1	-1.9	0.001277	0.184	10	-0.873
NHLRC2	-1.89	0.004081	0.384	8	-0.939
BANF1	-1.89	0.004081	0.384	8	-0.293
ROMO1	-1.89	0.007032	0.522	7	-0.531
KCTD5	-1.89	0.001342	0.192	10	-0.596
DPAGT1	-1.89	0.012277	0.703	6	-0.508
MAGEA8	-1.87	0.001498	0.211	10	-0.413
SUGT1	-1.87	0.002599	0.296	9	-0.439
RYR2	-1.86	0.001582	0.216	10	-0.987
PMM2	-1.86	0.001582	0.216	10	-0.568
CHTOP	-1.86	0.001583	0.216	10	-0.819
TCF3	-1.85	0.004852	0.421	8	-0.477
ERCC2	-1.85	0.014082	0.724	6	-1.031
INCENP	-1.84	0.005064	0.428	8	-0.611
HARS2	-1.84	0.005065	0.428	8	-0.616
DOLPP1	-1.84	0.001758	0.233	10	-0.494
OR56B4	-1.84	0.001758	0.233	10	-0.187
YIPF3	-1.84	0.001758	0.233	10	-0.465
AFG3L2	-1.83	0.00528	0.44	8	-0.549
NUP62	-1.82	0.001971	0.255	10	-0.6
ARCN1	-1.82	0.001971	0.255	10	-0.7
MBTPS2	-1.82	0.001972	0.255	10	-0.775
FSBP	-1.82	0.003317	0.349	9	-0.498
ZSCAN12	-1.81	0.016118	0.758	6	-0.386
DNAJC9	-1.81	0.002076	0.259	10	-0.857
PDAP1	-1.81	0.002076	0.259	11	-0.661
MRPS35	-1.81	0.002076	0.259	10	-0.616
TMEM39A	-1.81	0.002076	0.259	10	-0.724
CTDNEP1	-1.8	0.002193	0.267	10	-0.492
SESN2	-1.8	0.002193	0.267	10	-0.788
XRCC3	-1.8	0.002193	0.267	10	-0.621
CEPT1	-1.8	0.002194	0.267	10	-0.523
CA5A	-1.79	0.002311	0.271	10	-0.259
TMED7-TICAM2	-1.79	0.002311	0.271	10	-0.767
CCDC94	-1.78	0.006516	0.514	8	-0.289
TIMM44	-1.78	0.002439	0.281	10	-0.66
SRP54	-1.78	0.004011	0.384	9	-0.641
VMA21	-1.78	0.00244	0.281	10	-0.761
HOOK2	-1.78	0.00244	0.281	10	-0.672
RNPS1	-1.77	0.006804	0.516	8	-0.363
PTEN	-1.77	0.002576	0.295	15	-0.589
CDK5RAP3	-1.76	0.002707	0.304	10	-0.793
RPS13	-1.76	0.004396	0.408	9	-0.045
ASUN	-1.76	0.002707	0.304	10	-0.581
PLEKHA2	-1.75	0.004601	0.413	9	-1.059
STK11	-1.75	0.004601	0.413	9	-0.914
FDPS	-1.75	0.004602	0.413	9	-0.277
ANP32A	-1.75	0.002849	0.313	10	-0.294
TMED7	-1.75	0.002849	0.313	10	-0.87
KDSR	-1.75	0.002849	0.313	10	-0.586
ATP13A1	-1.75	0.002849	0.313	10	-0.888
DNAJC2	-1.75	0.004602	0.413	9	-0.752
DHX30	-1.75	0.011998	0.7	7	-0.805
UBE2QL1	-1.74	0.004827	0.421	9	-0.042
RPS3	-1.74	0.004828	0.421	9	-0.652
WTAP	-1.74	0.007738	0.547	8	-0.481
ARHGEF18	-1.74	0.002996	0.323	10	-0.43
HERPUD1	-1.74	0.002996	0.323	10	-0.859
KEAP1	-1.74	0.002996	0.323	10	-0.503
DDX47	-1.72	0.008417	0.569	8	-0.426
PHLDA2	-1.72	0.003324	0.349	10	-0.527
SLC5A3	-1.72	0.003324	0.349	10	-0.865
TEAD4	-1.72	0.003324	0.349	10	-0.746
TNPO1	-1.71	0.00349	0.36	10	-0.806
FPGT	-1.71	0.00349	0.36	10	-0.512
RCE1	-1.7	0.00367	0.363	10	-0.396
VPS8	-1.7	0.00367	0.363	10	-0.731
SKA1	-1.7	0.00367	0.363	10	-0.566
AURKB	-1.7	0.00914	0.597	8	-0.761
PATL1	-1.7	0.00367	0.363	10	-0.648
CDCA7L	-1.7	0.00367	0.363	10	-0.629
SAP130	-1.7	0.00367	0.363	10	-0.37
TRIM71	-1.7	0.003671	0.363	10	-0.556
MTF2	-1.7	0.005801	0.475	9	-0.737
THAP11	-1.69	0.00385	0.373	10	-0.826
GOLGA8M	-1.69	0.00385	0.373	13	-0.872
SOD1	-1.69	0.00385	0.373	10	-0.588
PYROXD1	-1.69	0.023792	0.88	6	-0.289
KIF19	-1.69	0.003851	0.373	10	-0.42
CCDC53	-1.68	0.006366	0.504	9	-0.663
SMG9	-1.68	0.004047	0.384	10	-0.529
SMIM6	-1.68	0.004047	0.384	10	-0.664
SUV39H1	-1.67	0.004248	0.396	10	-0.691
RPL22	-1.67	0.010363	0.654	8	-0.639
EEF1A1	-1.67	0.004248	0.396	14	-0.897
BUB3	-1.67	0.016146	0.758	7	-0.911
EDEM1	-1.66	0.004476	0.409	10	-0.543
GNA13	-1.66	0.004476	0.409	10	-0.722
MAPK13	-1.66	0.004477	0.409	10	-0.502
ATP6AP1	-1.65	0.011236	0.67	8	-0.207
DHRSX	-1.65	0.004699	0.417	19	-0.516
TBCC	-1.65	0.011237	0.67	8	-0.547
MUC2	-1.65	0.007277	0.526	9	-0.032
POLR3F	-1.65	0.0047	0.417	10	-0.507
CTPS1	-1.64	0.017992	0.788	7	-0.243
ALG8	-1.64	0.004938	0.421	10	-0.666
KIAA0195	-1.64	0.004938	0.421	10	-0.514
ATP6V1G2	-1.64	0.004939	0.421	10	-0.297
NAA15	-1.64	0.004939	0.421	10	-0.724
BCOR	-1.64	0.004939	0.421	10	-0.779
TPT1	-1.64	0.004939	0.421	11	-0.635
C16orf72	-1.64	0.007625	0.541	9	-0.775
TBC1D20	-1.63	0.005188	0.434	10	-0.501
SLAMF8	-1.63	0.007977	0.549	9	-0.713
HNRNPM	-1.63	0.005188	0.434	10	-0.613
PARP16	-1.63	0.007977	0.549	9	-0.702
POLR3K	-1.62	0.005455	0.451	10	-0.621
FAM178A	-1.62	0.008332	0.569	9	-0.176
C9orf114	-1.61	0.0087	0.58	9	-0.755
CCDC130	-1.61	0.008701	0.58	9	-0.397
UBE2D3	-1.61	0.005727	0.471	16	-0.608
GTF3C4	-1.61	0.013182	0.719	8	-0.561
MTG2	-1.6	0.031677	1	6	-0.121
PSMD13	-1.6	0.00601	0.49	10	-0.46
RRP12	-1.59	0.006311	0.502	10	-0.354
ATP6AP2	-1.59	0.006311	0.502	10	-0.433
HNRNPD	-1.59	0.006311	0.502	15	-0.623
RECQL5	-1.59	0.006311	0.502	10	-0.762
KDM4A	-1.59	0.006311	0.502	12	-0.245
TTC1	-1.59	0.006311	0.502	10	-0.209
PAPSS2	-1.58	0.006617	0.516	10	-0.535
NSFL1C	-1.58	0.006617	0.516	10	-0.546
NGDN	-1.58	0.014854	0.749	8	-0.156
CTAGE4	-1.58	0.009948	0.641	9	-0.324
GET4	-1.58	0.006618	0.516	10	-0.349
E4F1	-1.57	0.015449	0.758	8	-0.606
TRPV5	-1.57	0.006924	0.516	10	-0.248
ATF6B	-1.57	0.006924	0.516	10	-0.723
AMOT	-1.57	0.010388	0.654	9	0.039
MSL2	-1.57	0.006924	0.516	10	-0.456
TOR1B	-1.57	0.006924	0.516	10	-0.353
NDUFB11	-1.57	0.006924	0.516	10	-0.415
WNT8B	-1.57	0.006924	0.516	10	-0.156
VMP1	-1.57	0.006924	0.516	10	-0.339
NRCAM	-1.57	0.006924	0.516	10	-0.518
EIF3K	-1.56	0.007265	0.526	10	-0.772
UBE2J1	-1.56	0.007265	0.526	10	-0.607
LOC100505679	-1.56	0.08338	1	4	-0.198
ALDH18A1	-1.56	0.007265	0.526	10	-0.606
MXI1	-1.56	0.01086	0.666	9	-0.426
GAPDH	-1.56	0.016067	0.758	8	-0.355
GP5	-1.56	0.01086	0.666	9	-0.664
THUMPD1	-1.56	0.007266	0.526	10	-0.617
TIMM23B	-1.56	0.023929	0.884	7	-0.433
MYBL2	-1.56	0.007266	0.526	10	-0.468
PSMB6	-1.56	0.007266	0.526	10	-0.649
NPIPB3	-1.55	0.056014	1	5	-0.677
SUMO2	-1.55	0.016711	0.766	8	-0.511
ACIN1	-1.55	0.007623	0.541	10	-0.695
CLVS1	-1.55	0.007623	0.541	10	-0.688
FASTKD5	-1.55	0.016711	0.766	8	-0.047
CCDC134	-1.55	0.007623	0.541	10	-0.637
RFC2	-1.55	0.011358	0.675	9	-0.267
CA9	-1.55	0.007623	0.541	10	-0.379
SDHC	-1.54	0.025627	0.932	7	-0.456
HSPA14	-1.54	0.008003	0.549	10	-0.503
EIF4H	-1.54	0.008003	0.549	10	-0.543
ZNF296	-1.54	0.008003	0.549	10	-0.388
ASB12	-1.54	0.008003	0.549	10	-0.772
CAPRIN1	-1.54	0.008003	0.549	10	-0.604
FAM72C	-1.54	0.087138	1	4	-0.578
STAB1	-1.54	0.008003	0.549	10	-0.365
PSMA2	-1.53	0.018074	0.788	8	-0.099
TNP2	-1.53	0.008387	0.569	10	-0.429
LIPE	-1.53	0.008387	0.569	10	-0.581
SH3GL1	-1.53	0.012367	0.706	9	-0.726
LDLR	-1.52	0.008789	0.58	10	-0.306
SRSF3	-1.52	0.008789	0.58	10	-0.608
TACSTD2	-1.52	0.008789	0.58	10	-0.428
RPS15A	-1.52	0.012904	0.713	9	-0.221
C3orf17	-1.52	0.012904	0.713	9	-0.463
FITM2	-1.52	0.008789	0.58	10	-0.712
RABGEF1	-1.52	0.012904	0.713	9	-0.51
TMEM208	-1.52	0.00879	0.58	10	-0.637
WDR7	-1.51	0.009227	0.597	10	-0.345
UPF3B	-1.51	0.009227	0.597	10	-0.74
CDIPT	-1.51	0.041839	1	6	-0.35
AQP12A	-1.51	0.041839	1	6	-0.294
ENTPD4	-1.51	0.013466	0.719	9	-0.586
C2CD4A	-1.51	0.009227	0.597	10	-0.561
EPN1	-1.51	0.009228	0.597	10	-0.474
WDR5	-1.51	0.013466	0.719	9	-0.49
C4orf29	-1.51	0.009228	0.597	10	-0.716
SYMPK	-1.51	0.013466	0.719	9	-0.408
UTP23	-1.5	0.020273	0.827	8	-0.369
CHD1	-1.49	0.010147	0.643	10	-0.364
ALKBH2	-1.49	0.010147	0.643	10	-0.335
FOXD4L1	-1.49	0.010147	0.643	11	-0.318
GPR152	-1.49	0.010148	0.643	10	-0.846
GSPT2	-1.49	0.010148	0.643	10	-0.367
MVD	-1.48	0.015306	0.756	9	-0.487
TSPO2	-1.48	0.010628	0.656	10	-0.306
HIST1H3E	-1.48	0.010628	0.656	10	-0.457
KIAA1033	-1.48	0.010628	0.656	10	-0.661
NCCRP1	-1.48	0.010629	0.656	10	-0.608
CHERP	-1.48	0.010629	0.656	10	-0.42
UXS1	-1.48	0.010629	0.656	10	-0.548
DENND4A	-1.48	0.015307	0.756	9	-0.373
ATP5E	-1.48	0.021896	0.85	8	-0.395
ERCC6	-1.47	0.011131	0.668	10	-0.531
TMEM131	-1.47	0.011131	0.668	10	-0.343
EIF3C	-1.47	0.011131	0.668	18	-0.458
INTS5	-1.47	0.032636	1	7	-0.619
RCL1	-1.47	0.015956	0.758	9	-0.632
MTPAP	-1.47	0.015956	0.758	9	-0.762
CLEC4G	-1.47	0.011131	0.668	10	-0.494
LEPREL1	-1.47	0.011131	0.668	10	-0.395
OR5J2	-1.47	0.011131	0.668	10	-0.416
C8orf47	-1.47	0.011132	0.668	10	-0.303
TUBA8	-1.46	0.016637	0.766	9	-0.337
SAAL1	-1.46	0.011644	0.683	10	-0.153
KRTAP13-3	-1.46	0.011644	0.683	10	-0.45
CD22	-1.46	0.016637	0.766	9	-0.608
RALGAPA1	-1.46	0.011645	0.683	12	-0.31
PRAMEF2	-1.46	0.011645	0.683	13	-0.502
DEAF1	-1.46	0.016637	0.766	9	-0.299
SIK2	-1.45	0.012193	0.7	10	-0.511
SNORD95	-1.45	0.012193	0.7	10	-0.587
NFASC	-1.45	0.012193	0.7	10	-0.372
FGF23	-1.45	0.012193	0.7	10	-0.46
ZNF736	-1.45	0.012193	0.7	12	-0.405
PRKAG1	-1.45	0.012193	0.7	10	-0.827
AP2M1	-1.45	0.017347	0.777	9	-0.72
KIF11	-1.44	0.036066	1	7	-0.111
RBPJ	-1.44	0.012756	0.711	10	-0.256
NELFA	-1.44	0.01807	0.788	9	-0.34
POTED	-1.44	0.012756	0.711	13	-0.132
BOLA2B	-1.44	0.018071	0.788	9	-0.554
BOLA2	-1.44	0.018071	0.788	9	-0.554
PCYT1A	-1.44	0.012756	0.711	10	-0.614
METTL21C	-1.44	0.012757	0.711	10	-0.378
PIK3CB	-1.44	0.012757	0.711	10	-0.601
GPR1	-1.44	0.012757	0.711	10	-0.46
NEK4	-1.44	0.012757	0.711	10	-0.366
BRD1	-1.44	0.012757	0.711	10	-0.428
UPF2	-1.44	0.051645	1	6	-0.812
SPECC1	-1.43	0.013359	0.719	10	-0.358
TUBD1	-1.43	0.013359	0.719	10	-0.535
CDC14A	-1.43	0.013359	0.719	10	-0.582
KIAA0196	-1.43	0.013359	0.719	10	-0.675
CLDN24	-1.43	0.01336	0.719	10	-0.134
BOP1	-1.43	0.018827	0.801	9	-0.633
TMEM41A	-1.43	0.01336	0.719	10	-0.252
ATF6	-1.43	0.01336	0.719	10	-0.586
FLI1	-1.43	0.01336	0.719	10	-0.398
NXF3	-1.42	0.013997	0.721	10	-0.324
EDEM3	-1.42	0.013997	0.721	10	-0.723
CNOT8	-1.42	0.013997	0.721	10	-0.577
THAP1	-1.42	0.013997	0.721	10	-0.387
HSFX2	-1.42	0.013997	0.721	20	-0.347
HSFX1	-1.42	0.013997	0.721	20	-0.347
TBL1X	-1.42	0.013997	0.721	10	-0.299
PHIP	-1.42	0.013997	0.721	10	-0.615
GRSF1	-1.42	0.01964	0.816	9	-0.379
VAMP8	-1.42	0.013997	0.721	10	-0.502
INTS8	-1.42	0.013997	0.721	10	-0.469
SKP2	-1.42	0.013997	0.721	10	-0.569
PIK3C3	-1.42	0.019641	0.816	9	-0.489
NPPA	-1.42	0.013997	0.721	10	-0.47
OR52B4	-1.42	0.013997	0.721	10	-0.531
ALAS1	-1.42	0.019641	0.816	9	-0.385
RAD51B	-1.41	0.020462	0.827	9	-0.524
USP15	-1.41	0.020462	0.827	9	-0.558
SMARCAL1	-1.41	0.014634	0.74	10	-0.626
C10orf12	-1.41	0.014634	0.74	10	-0.376
ANAPC11	-1.41	0.039831	1	7	-0.386
LRP1B	-1.41	0.014635	0.74	10	-0.604
RTCB	-1.41	0.039831	1	7	-0.327
INA	-1.41	0.020462	0.827	9	-0.736
SLC33A1	-1.41	0.014635	0.74	10	-0.662
FANCD2	-1.41	0.014635	0.74	10	-0.507
TTYH1	-1.41	0.020463	0.827	9	-0.325
CYFIP1	-1.41	0.014635	0.74	10	-0.538
RBM17	-1.4	0.021284	0.84	9	-0.522
C1orf54	-1.4	0.015338	0.756	10	-0.253
CGNL1	-1.4	0.021284	0.84	9	-0.231
ANKAR	-1.4	0.015338	0.756	10	-0.453
USP8	-1.4	0.029576	0.987	8	-0.339
NUP50	-1.4	0.015338	0.756	16	-0.356
PDCD10	-1.4	0.015338	0.756	10	-0.657
KCNJ10	-1.4	0.015338	0.756	10	-0.231
GORASP2	-1.4	0.015338	0.756	10	-0.397
URGCP	-1.4	0.015338	0.756	10	-0.336
IREB2	-1.39	0.016017	0.758	10	-0.202
RILPL1	-1.39	0.022154	0.851	9	-0.423
NCOR2	-1.39	0.022154	0.851	9	-0.31
DZIP1L	-1.39	0.016017	0.758	10	-0.532
ERLIN2	-1.39	0.022154	0.851	9	-0.428
TIMM50	-1.39	0.022154	0.851	9	-0.367
DCTN3	-1.39	0.016017	0.758	10	-0.559
RFXANK	-1.39	0.016017	0.758	10	-0.485
CLP1	-1.39	0.030681	1	8	-0.26
HOXC12	-1.39	0.022154	0.851	9	-0.473
TBCA	-1.39	0.016017	0.758	10	-0.492
SUCLG1	-1.39	0.016017	0.758	10	-0.405
BTN2A1	-1.39	0.016017	0.758	10	-0.552
GPRIN2	-1.39	0.016017	0.758	10	-0.454
SLC52A1	-1.39	0.016017	0.758	10	-0.269
SP7	-1.39	0.016017	0.758	10	-0.341
RAD51	-1.39	0.030681	1	8	-0.42
PDHB	-1.39	0.016018	0.758	10	-0.279
RBM12	-1.39	0.016018	0.758	10	-0.604
CCNI	-1.39	0.016018	0.758	10	-0.44
ARHGAP12	-1.38	0.016748	0.766	10	-0.626
CCNDBP1	-1.38	0.023081	0.876	9	-0.485
SRRM1	-1.38	0.023081	0.876	9	-0.61
KPTN	-1.38	0.016748	0.766	10	-0.72
ZDHHC19	-1.38	0.016748	0.766	10	-0.415
FAM114A2	-1.38	0.016748	0.766	10	-0.584
KIF23	-1.38	0.023081	0.876	9	-0.032
ABHD17B	-1.38	0.016748	0.766	10	-0.541
SH3TC2	-1.38	0.016748	0.766	10	-0.463
WBP4	-1.37	0.017522	0.777	10	-0.516
WNK3	-1.37	0.017522	0.777	10	-0.509
TSEN54	-1.37	0.024026	0.886	9	-0.395
CBR3	-1.37	0.017523	0.777	10	-0.621
TAS2R60	-1.37	0.017523	0.777	10	-0.261
ST3GAL5	-1.37	0.017523	0.777	10	-0.599
CCDC157	-1.37	0.017523	0.777	10	-0.471
DPM3	-1.37	0.017523	0.777	10	-0.512
ELAVL3	-1.37	0.017523	0.777	10	-0.284
C1QL4	-1.37	0.017523	0.777	10	-0.265
ZMIZ2	-1.37	0.017523	0.777	10	-0.303
MSI2	-1.37	0.017523	0.777	10	-0.548
LCE3E	-1.37	0.017523	0.777	10	-0.514
NRD1	-1.36	0.018346	0.788	10	-0.681
DEF6	-1.36	0.018346	0.788	10	-0.307
C2CD4B	-1.36	0.018346	0.788	10	-0.38
TAF1C	-1.36	0.018346	0.788	10	-0.182
MPDU1	-1.36	0.018346	0.788	10	-0.564
G0S2	-1.36	0.018346	0.788	10	-0.3
SENP6	-1.36	0.018346	0.788	10	-0.272
PSMF1	-1.36	0.018347	0.788	10	-0.415
P4HB	-1.36	0.018347	0.788	10	-0.756
CTBP1	-1.35	0.019158	0.801	10	-0.178
DVL1	-1.35	0.019158	0.801	10	-0.363
BRCA2	-1.35	0.019158	0.801	10	-0.438
MTMR11	-1.35	0.019159	0.801	10	-0.433
CCDC158	-1.35	0.019159	0.801	10	-0.212
C1orf198	-1.35	0.026025	0.932	9	-0.287
SLC5A9	-1.35	0.019159	0.801	10	-0.468
RABGGTB	-1.35	0.048478	1	7	-0.199
TFIP11	-1.35	0.019159	0.801	10	-0.234
SLC12A6	-1.35	0.019159	0.801	10	-0.512
GINS1	-1.35	0.035488	1	8	-0.082
TMEM199	-1.35	0.026025	0.932	9	-0.522
DPH7	-1.35	0.019159	0.801	10	-0.489
RBPMS2	-1.35	0.019159	0.801	10	-0.366
TAF10	-1.35	0.019159	0.801	10	-0.691
PMPCA	-1.34	0.020006	0.82	10	-0.47
NUDT11	-1.34	0.027087	0.949	9	-0.56
ZBTB11	-1.34	0.036797	1	8	-0.408
CBL	-1.34	0.020006	0.82	10	-0.39
TLR3	-1.34	0.020006	0.82	10	-0.504
RRM1	-1.34	0.068939	1	6	-0.343
NOP58	-1.34	0.036797	1	8	-0.278
G3BP1	-1.34	0.020006	0.82	10	-0.506
U2SURP	-1.34	0.027087	0.949	9	-0.574
OTUD6B	-1.34	0.020006	0.82	10	-0.522
FBXW7	-1.34	0.027088	0.949	9	-0.507
FIS1	-1.34	0.020007	0.82	10	-0.467
ZSCAN21	-1.33	0.020881	0.827	10	-0.604
CACNG5	-1.33	0.020881	0.827	10	-0.077
COQ7	-1.33	0.020882	0.827	10	-0.171
ING1	-1.33	0.020882	0.827	10	-0.555
RHOA	-1.33	0.020882	0.827	10	-0.678
BIRC6	-1.33	0.020882	0.827	10	-0.612
MCM9	-1.33	0.028173	0.964	9	-0.368
ITPKB	-1.33	0.020882	0.827	10	-0.276
INTS2	-1.33	0.028173	0.964	9	-0.446
TEKT5	-1.33	0.020882	0.827	10	-0.335
NELFE	-1.33	0.020882	0.827	10	-0.374
GPR142	-1.33	0.020882	0.827	10	-0.311
NOP10	-1.33	0.020882	0.827	10	-0.189
SYT8	-1.32	0.053379	1	7	-0.57
HNRNPUL1	-1.32	0.021809	0.848	10	-0.541
ATIC	-1.32	0.029323	0.98	9	-0.071
CNPPD1	-1.32	0.021809	0.848	10	-0.433
NDNL2	-1.32	0.039513	1	8	-0.354
NOL6	-1.32	0.029323	0.98	9	-0.376
RAF1	-1.32	0.02181	0.848	10	-0.364
FANCC	-1.32	0.02181	0.848	10	-0.385
TMEM95	-1.32	0.02181	0.848	10	-0.322
NPM1	-1.32	0.02181	0.848	10	-0.482
PLAUR	-1.32	0.02181	0.848	10	-0.468
TOMM20L	-1.31	0.030513	1	9	-0.405
C20orf112	-1.31	0.022793	0.87	10	-0.265
IPO13	-1.31	0.030514	1	9	-0.511
FAM231A	-1.31	0.030514	1	9	-0.115
FAM231C	-1.31	0.030514	1	9	-0.115
BACH2	-1.31	0.030514	1	9	-0.542
STT3A	-1.31	0.040936	1	8	-0.406
MRPL38	-1.31	0.040936	1	8	-0.324
ASRGL1	-1.31	0.022793	0.87	10	-0.474
PLEKHA3	-1.31	0.022793	0.87	10	-0.562
COX17	-1.3	0.077136	1	6	-0.213
WDFY2	-1.3	0.023786	0.88	10	-0.637
AUP1	-1.3	0.031743	1	9	-0.222
WARS	-1.3	0.031743	1	9	-0.493
GTF3C6	-1.3	0.023787	0.88	10	-0.474
SLC38A3	-1.3	0.023787	0.88	10	-0.359
FAM98B	-1.3	0.031743	1	9	-0.493
AMBP	-1.3	0.023787	0.88	10	-0.267
TRMT6	-1.3	0.023787	0.88	10	-0.403
ZC3H15	-1.3	0.023787	0.88	10	-0.629
C10orf137	-1.3	0.023787	0.88	10	-0.157
DMXL1	-1.3	0.023787	0.88	10	-0.698
TIMM8A	-1.3	0.031743	1	9	-0.492
TCF4	-1.3	0.023787	0.88	10	-0.728
HARS	-1.3	0.105191	1	5	-0.676
UCHL5	-1.3	0.023787	0.88	10	-0.488
UGT2A2	-1.3	0.023787	0.88	10	-0.313
IGSF23	-1.3	0.031743	1	9	-0.638
YARS2	-1.3	0.031743	1	9	-0.292
SERPINE1	-1.3	0.023787	0.88	10	-0.233
DNMT1	-1.3	0.031743	1	9	-0.379
DONSON	-1.29	0.04393	1	8	-0.29
TYK2	-1.29	0.02482	0.908	10	-0.374
ATR	-1.29	0.03302	1	9	-0.234
TAF2	-1.29	0.043931	1	8	-0.527
EIF3CL	-1.29	0.02482	0.908	17	-0.412
UBE2E1	-1.29	0.02482	0.908	10	-0.501
ASB3	-1.29	0.03302	1	9	-0.637
CD72	-1.29	0.033021	1	9	-0.35
ATP2C1	-1.29	0.02482	0.908	10	-0.541
CNOT7	-1.28	0.025912	0.932	10	-0.65
DCLK2	-1.28	0.025912	0.932	10	-0.502
C1orf43	-1.28	0.025912	0.932	10	-0.28
KLHL15	-1.28	0.025912	0.932	10	-0.277
FOXRED1	-1.28	0.025912	0.932	10	-0.586
PRMT7	-1.28	0.025912	0.932	10	-0.32
GMEB2	-1.28	0.025912	0.932	10	-0.219
PDLIM4	-1.28	0.025912	0.932	10	-0.448
CRLS1	-1.27	0.035674	1	9	-0.228
LTBR	-1.27	0.027022	0.949	10	-0.569
LOC100129697	-1.27	0.047119	1	8	-0.366
RBM15	-1.27	0.027023	0.949	10	-0.634
MST1L	-1.27	0.035675	1	9	-0.468
TTC7A	-1.27	0.035675	1	9	-0.167
ACTR2	-1.27	0.035675	1	9	-0.244
NUDT6	-1.27	0.027023	0.949	10	-0.376
CHAF1A	-1.27	0.04712	1	8	-0.212
ACTR6	-1.27	0.035675	1	9	-0.35
GSK3A	-1.27	0.027023	0.949	10	-0.351
KIF16B	-1.27	0.027023	0.949	10	-0.114
PRKAR1A	-1.27	0.027023	0.949	10	-0.205
PELO	-1.27	0.035675	1	9	-0.585
PDCD6	-1.27	0.027023	0.949	10	-0.484
DEFB129	-1.27	0.027023	0.949	10	-0.68
ALDOA	-1.26	0.048792	1	8	-0.471
NDUFB7	-1.26	0.02814	0.964	10	-0.573
CCDC136	-1.26	0.02814	0.964	10	-0.314
OXER1	-1.26	0.037076	1	9	-0.457
HHATL	-1.26	0.02814	0.964	10	-0.451
CBFB	-1.26	0.02814	0.964	10	-0.605
LARS	-1.26	0.02814	0.964	10	-0.07
SETDB1	-1.26	0.037076	1	9	-0.324
PRODH	-1.26	0.037076	1	9	-0.352
KANK4	-1.26	0.037076	1	9	-0.423
PIBF1	-1.26	0.028141	0.964	10	-0.485
ZNF445	-1.26	0.028141	0.964	10	-0.256
JAGN1	-1.26	0.028141	0.964	10	-0.327
GPR183	-1.26	0.028141	0.964	10	-0.568
OSTC	-1.26	0.028141	0.964	10	-0.588
LARP6	-1.26	0.028141	0.964	10	-0.025
E2F2	-1.26	0.037076	1	9	-0.499
CCSER2	-1.25	0.029324	0.98	10	-0.451
HK2	-1.25	0.050549	1	8	-0.047
HRH3	-1.25	0.029324	0.98	10	-0.465
PDCD11	-1.25	0.038524	1	9	-0.199
TAF6	-1.25	0.050549	1	8	-0.508
NUMA1	-1.25	0.038524	1	9	-0.333
SPG7	-1.25	0.029324	0.98	10	-0.258
PTPRD	-1.25	0.029324	0.98	10	-0.256
FAM9B	-1.25	0.038524	1	9	-0.048
C10orf2	-1.25	0.038524	1	9	-0.168
NFS1	-1.25	0.050549	1	8	0.077
ALG9	-1.25	0.029324	0.98	10	-0.606
YIF1A	-1.25	0.038524	1	9	-0.298
HPS4	-1.25	0.029324	0.98	10	-0.422
REN	-1.25	0.029324	0.98	10	-0.466
SLC25A1	-1.25	0.029324	0.98	10	-0.428
SEPT3	-1.25	0.029324	0.98	10	-0.408
RNASE13	-1.25	0.029324	0.98	10	-0.429
CDH6	-1.25	0.029324	0.98	10	-0.458
SERPINA5	-1.24	0.040047	1	9	-0.403
FMNL3	-1.24	0.030592	1	10	-0.244
ZBTB7C	-1.24	0.030592	1	10	0.093
RAD23B	-1.24	0.030593	1	10	-0.343
DLGAP2	-1.24	0.030593	1	10	-0.446
WDR4	-1.24	0.030593	1	10	-0.538
SPTB	-1.24	0.030593	1	10	-0.343
NPIPB4	-1.23	0.041559	1	9	-0.437
FANCA	-1.23	0.031874	1	10	-0.42
C3orf22	-1.23	0.031874	1	10	-0.384
SLC2A14	-1.23	0.031874	1	10	-0.21
SEH1L	-1.23	0.031874	1	10	-0.405
LRRC37B	-1.23	0.031874	1	10	-0.506
B3GALT4	-1.23	0.031874	1	10	-0.527
DSC3	-1.23	0.031875	1	10	-0.01
GMPS	-1.23	0.054107	1	8	-0.349
MTMR7	-1.23	0.031875	1	10	-0.16
SRF	-1.23	0.031875	1	10	-0.35
SYT11	-1.23	0.031875	1	10	-0.331
KCNG3	-1.23	0.031875	1	10	-0.493
SUDS3	-1.23	0.04156	1	9	-0.315
EGFR	-1.23	0.031875	1	10	-0.264
KIR2DL1	-1.23	0.031875	1	10	-0.512
CTRB1	-1.23	0.031875	1	10	-0.288
TMEM260	-1.23	0.031875	1	10	-0.318
C2orf27B	-1.22	0.043173	1	9	-0.395
TCEB3CL2	-1.22	0.033205	1	18	-0.38
RPL10	-1.22	0.033205	1	10	-0.314
MS4A12	-1.22	0.033205	1	10	-0.287
EDF1	-1.22	0.033205	1	10	-0.304
LBR	-1.22	0.033205	1	10	-0.314
HMGCS2	-1.22	0.033205	1	10	-0.348
AFF3	-1.22	0.033205	1	10	-0.387
SLC9A3R1	-1.22	0.033205	1	10	-0.578
HDAC8	-1.22	0.033205	1	10	-0.396
PCDHGA5	-1.22	0.033205	1	10	-0.179
ANGEL1	-1.22	0.033205	1	10	-0.275
DHTKD1	-1.22	0.033205	1	10	-0.359
FABP5	-1.22	0.169095	1	4	-0.51
ST8SIA1	-1.22	0.033205	1	10	-0.442
SMOC2	-1.22	0.033205	1	10	-0.265
C4BPB	-1.22	0.033205	1	10	-0.625
CCDC101	-1.21	0.044812	1	9	-0.35
NVL	-1.21	0.044812	1	9	-0.617
MIP	-1.21	0.034612	1	10	-0.153
TRNAU1AP	-1.21	0.034612	1	10	-0.602
TMEM192	-1.21	0.034612	1	10	-0.303
AZGP1	-1.21	0.034612	1	10	-0.449
LMBR1L	-1.21	0.034612	1	10	-0.293
PSMD6	-1.21	0.044812	1	9	-0.902
IRF2BP2	-1.21	0.034612	1	10	-0.452
SLC2A4	-1.21	0.034612	1	10	-0.257
MTG1	-1.21	0.044812	1	9	-0.569
CYB5D2	-1.21	0.034612	1	10	-0.25
ASPDH	-1.21	0.044812	1	9	-0.397
OPA1	-1.21	0.034613	1	10	-0.412
TFAP2B	-1.21	0.034613	1	10	-0.408
SKIV2L	-1.21	0.057973	1	8	-0.489
FLVCR1	-1.21	0.034613	1	10	-0.349
TPRG1L	-1.21	0.034613	1	10	-0.515
CARD11	-1.21	0.034613	1	10	-0.264
SMIM21	-1.2	0.036059	1	10	-0.582
C19orf33	-1.2	0.036059	1	10	-0.26
PDHA1	-1.2	0.036059	1	10	-0.492
PIK3R4	-1.2	0.036059	1	10	-0.277
LRRC63	-1.2	0.1758	1	4	-0.439
EMC8	-1.2	0.036059	1	10	-0.347
TNIK	-1.2	0.036059	1	10	-0.61
KRTAP10-8	-1.2	0.046543	1	9	-0.467
NDUFA10	-1.2	0.046543	1	9	-0.632
SLC35C1	-1.2	0.036059	1	10	-0.257
LIN7A	-1.2	0.036059	1	10	-0.204
WDR43	-1.2	0.077551	1	7	-0.432
GXYLT2	-1.2	0.036059	1	10	-0.219
AUNIP	-1.2	0.036059	1	10	-0.432
NFKBIZ	-1.19	0.03756	1	10	-0.261
TTC26	-1.19	0.03756	1	10	-0.133
C16orf70	-1.19	0.037561	1	10	-0.394
WDR78	-1.19	0.037561	1	10	-0.402
ZNF852	-1.19	0.062037	1	8	-0.106
DHPS	-1.19	0.062037	1	8	-0.283
TCTN2	-1.19	0.048316	1	9	-0.271
PEX5	-1.19	0.037561	1	10	-0.269
UHRF1	-1.19	0.048316	1	9	-0.48
WAPAL	-1.19	0.062037	1	8	-0.306
TRPC4	-1.19	0.037561	1	10	-0.308
CHKA	-1.19	0.037561	1	10	-0.467
OR4D11	-1.19	0.037561	1	10	-0.521
TRIAP1	-1.19	0.062038	1	8	-0.124
HGC6.3	-1.19	0.179258	1	4	-0.21
ZNF546	-1.19	0.037561	1	10	-0.147
ANGPTL2	-1.19	0.037561	1	10	-0.327
RRP15	-1.19	0.037561	1	10	-0.618
MFI2	-1.18	0.039092	1	10	-0.355
ITGA7	-1.18	0.039092	1	10	-0.258
RPAP2	-1.18	0.050153	1	9	-0.14
OST4	-1.18	0.106896	1	6	-0.297
EXOC3L2	-1.18	0.039093	1	10	-0.374
ARL1	-1.18	0.039093	1	10	-0.438
POTEE	-1.18	0.050154	1	9	-0.237
UAP1	-1.18	0.039093	1	10	-0.439
UBA3	-1.18	0.082389	1	7	-0.371
MBD1	-1.18	0.050154	1	9	-0.218
AP2S1	-1.18	0.039093	1	10	-0.693
PDE8A	-1.18	0.064132	1	8	-0.373
SLC25A26	-1.18	0.050154	1	9	-0.203
CTCF	-1.18	0.050154	1	9	-0.273
RPS15	-1.18	0.050154	1	9	-0.214
ADCY10	-1.18	0.039093	1	10	-0.417
C12orf50	-1.18	0.039093	1	10	-0.474
C1QTNF8	-1.18	0.039093	1	10	-0.24
ECT2	-1.17	0.052052	1	9	-0.453
NR4A3	-1.17	0.040704	1	10	-0.582
SIGLEC7	-1.17	0.040704	1	10	-0.25
HTR1A	-1.17	0.052052	1	9	-0.252
PERM1	-1.17	0.040704	1	10	-0.356
EARS2	-1.17	0.066298	1	8	-0.455
MOS	-1.17	0.040705	1	10	-0.349
ETF1	-1.17	0.052053	1	9	-0.113
C22orf34	-1.17	0.052053	1	9	0.021
OLA1	-1.17	0.040705	1	15	-0.419
ZNF628	-1.17	0.040705	1	10	-0.675
FOPNL	-1.17	0.040705	1	10	-0.457
TTLL11	-1.17	0.040705	1	10	-0.317
EXOSC10	-1.17	0.040705	1	10	-0.32
SLC23A2	-1.17	0.040705	1	10	-0.448
COL19A1	-1.17	0.052053	1	9	-0.207
TRMT61A	-1.17	0.084929	1	7	-0.428
C13orf45	-1.16	0.042387	1	10	-0.358
MEIG1	-1.16	0.112718	1	6	-0.309
MOGS	-1.16	0.054	1	9	-0.378
DYX1C1	-1.16	0.042387	1	10	-0.328
MORF4L1	-1.16	0.042387	1	14	-0.437
CPA6	-1.16	0.042387	1	10	-0.063
SMC1A	-1.16	0.087488	1	7	0.152
LETM1	-1.16	0.042387	1	10	-0.417
DAXX	-1.16	0.042388	1	10	-0.397
ATP6V0A2	-1.16	0.042388	1	10	-0.575
TAAR6	-1.16	0.042388	1	10	-0.221
FICD	-1.16	0.042388	1	10	-0.437
NDUFB9	-1.16	0.054001	1	9	-0.334
UGP2	-1.16	0.042388	1	10	-0.556
POLR3D	-1.16	0.042388	1	10	-0.261
NUPL2	-1.16	0.042388	1	10	-0.382
PCNA	-1.15	0.070849	1	8	-0.16
SEC61B	-1.15	0.044093	1	10	-0.459
RPS6	-1.15	0.070849	1	8	-0.184
SLC25A51	-1.15	0.044093	1	12	-0.419
PER3	-1.15	0.044094	1	10	-0.438
MRPL41	-1.15	0.11573	1	6	-0.459
SDCCAG8	-1.15	0.044094	1	10	-0.296
SOX4	-1.15	0.070849	1	8	-0.425
MRPS10	-1.15	0.044094	1	10	-0.002
SPATA18	-1.15	0.044094	1	10	-0.275
GIMAP6	-1.15	0.044094	1	10	-0.271
ANKRD32	-1.15	0.044094	1	10	-0.495
PGK1	-1.15	0.044094	1	10	-0.42
TP53BP1	-1.15	0.044094	1	10	-0.588
CCDC171	-1.15	0.044094	1	10	-0.071
ALYREF	-1.15	0.055986	1	9	-0.528
DAZAP1	-1.15	0.044094	1	10	-0.323
KLKB1	-1.15	0.044094	1	10	-0.251
PDCD2	-1.15	0.055986	1	9	-0.348
PDE12	-1.15	0.044094	1	10	-0.304
MRPL21	-1.15	0.07085	1	8	-0.232
DCAF12	-1.15	0.044094	1	10	-0.499
C12orf76	-1.15	0.044094	1	10	-0.33
ATP6V0C	-1.14	0.073239	1	8	-0.334
ALDH4A1	-1.14	0.0459	1	10	-0.04
HIST1H4L	-1.14	0.058058	1	9	-0.191
TOM1L1	-1.14	0.0459	1	10	-0.398
AP1G2	-1.14	0.0459	1	10	-0.024
ERMP1	-1.14	0.0459	1	10	-0.538
PPP2R5E	-1.14	0.0459	1	10	-0.472
COX7B	-1.14	0.058058	1	9	-0.392
OSR1	-1.14	0.0459	1	10	-0.435
RNASEH2C	-1.14	0.0459	1	10	-0.359
FAM13C	-1.14	0.0459	1	10	-0.355
GPATCH11	-1.14	0.045901	1	10	-0.079
EPHX1	-1.14	0.045901	1	10	-0.194
PET100	-1.13	0.047761	1	10	-0.447
ADAMTS13	-1.13	0.047761	1	10	-0.129
MRP63	-1.13	0.047761	1	10	-0.107
REPIN1	-1.13	0.047761	1	10	-0.619
PLK1	-1.13	0.07568	1	8	-0.505
UPK3BL	-1.13	0.047761	1	11	-0.276
PNPLA5	-1.13	0.047761	1	10	-0.313
APOA4	-1.13	0.060166	1	9	-0.262
RFT1	-1.13	0.047761	1	10	-0.28
RASL10B	-1.13	0.047761	1	10	-0.405
TUBGCP6	-1.13	0.060166	1	9	-0.424
GNB5	-1.13	0.047761	1	10	-0.18
BTAF1	-1.13	0.060166	1	9	-0.358
CUL2	-1.13	0.060166	1	9	-0.224
GALNT1	-1.13	0.047761	1	10	-0.42
KCTD21	-1.13	0.047762	1	11	-0.484
COL16A1	-1.13	0.047762	1	10	-0.335
TBXA2R	-1.12	0.062383	1	9	-0.356
EIF1B	-1.12	0.049659	1	10	-0.412
ENY2	-1.12	0.078186	1	8	0.153
ING5	-1.12	0.04966	1	10	-0.454
TMEM147	-1.12	0.04966	1	10	-0.464
ATP5A1	-1.12	0.04966	1	10	-0.37
TM9SF4	-1.12	0.04966	1	10	-0.469
EFHD2	-1.12	0.04966	1	10	-0.528
SUPV3L1	-1.12	0.078187	1	8	-0.321
IBTK	-1.12	0.04966	1	10	-0.158
RALGPS2	-1.12	0.04966	1	10	-0.247
UBR5	-1.12	0.078187	1	8	-0.107
FRRS1L	-1.12	0.04966	1	10	-0.424
RWDD1	-1.12	0.04966	1	11	-0.419
DAZAP2	-1.12	0.062384	1	9	-0.424
DNTTIP1	-1.12	0.04966	1	10	-0.461
GAR1	-1.12	0.062384	1	9	-0.391
CYB561A3	-1.12	0.04966	1	10	-0.115
VASP	-1.11	0.051634	1	10	-0.434
ANO7	-1.11	0.051634	1	10	0.071
VPS53	-1.11	0.080734	1	8	-0.209
PARL	-1.11	0.06462	1	9	-0.536
FAM13B	-1.11	0.051634	1	10	-0.587
ELP3	-1.11	0.080734	1	8	-0.043
GRM7	-1.11	0.051634	1	10	-0.134
DGCR8	-1.11	0.051635	1	10	-0.291
EIF2S3	-1.11	0.064621	1	9	-0.135
LIG1	-1.11	0.208666	1	4	-0.405
MGAT3	-1.1	0.053672	1	10	-0.201
CBX1	-1.1	0.053672	1	10	-0.251
PAX5	-1.1	0.066972	1	9	-0.221
CLSTN1	-1.1	0.053672	1	10	-0.173
TCEB3C	-1.1	0.053672	1	20	-0.426
OR10G9	-1.1	0.053672	1	10	-0.374
C1QTNF7	-1.1	0.053672	1	10	-0.237
NOL3	-1.1	0.053672	1	10	-0.274
MASTL	-1.1	0.083402	1	8	-0.235
ANKIB1	-1.1	0.053673	1	10	-0.463
LRRTM3	-1.1	0.053673	1	10	-0.153
PPWD1	-1.1	0.066973	1	9	-0.453
ZNF691	-1.1	0.053673	1	10	-0.31
FAM231B	-1.1	0.053673	1	10	-0.248
EIF1AD	-1.1	0.066973	1	9	-0.561
ARPC4-TTLL3	-1.1	0.053673	1	10	-0.339
ANKRD13D	-1.1	0.053673	1	10	-0.183
THOC6	-1.1	0.053673	1	10	-0.462
MRGPRG	-1.1	0.053673	1	10	-0.54
BCL7C	-1.1	0.053673	1	10	-0.519
GOLT1B	-1.1	0.066973	1	9	-0.364
RNF144B	-1.1	0.053673	1	10	-0.468
USP3	-1.09	0.055785	1	10	-0.373
SPTSSB	-1.09	0.055785	1	10	-0.281
SLC52A2	-1.09	0.055785	1	10	-0.448
EVI5	-1.09	0.055785	1	10	0.093
DCN	-1.09	0.055785	1	10	-0.455
ATF4	-1.09	0.069394	1	9	-0.246
XKR7	-1.09	0.055785	1	10	-0.67
RCN1	-1.09	0.055785	1	10	-0.322
SCN8A	-1.09	0.055785	1	10	-0.2
SLC25A20	-1.09	0.055785	1	10	-0.473
ATP5H	-1.09	0.055785	1	10	-0.416
SOCS5	-1.09	0.055785	1	10	-0.332
FAM57B	-1.09	0.055785	1	10	-0.629
NUF2	-1.09	0.055785	1	10	-0.06
ADCK4	-1.09	0.055785	1	10	-0.423
TNIP2	-1.09	0.055785	1	10	-0.439
ERCC4	-1.09	0.069394	1	9	-0.306
CYP4F12	-1.09	0.055786	1	10	-0.213
IQCG	-1.09	0.055786	1	10	-0.374
PSIP1	-1.09	0.055786	1	14	-0.158
P2RY1	-1.09	0.055786	1	10	-0.147
MAN2B1	-1.09	0.055786	1	10	-0.223
ZDHHC6	-1.09	0.055786	1	10	-0.503
GFM1	-1.09	0.086113	1	8	0.045
PHOX2B	-1.09	0.055786	1	10	-0.202
PPCS	-1.08	0.07188	1	9	-0.422
CMTM2	-1.08	0.057994	1	10	-0.431
OPCML	-1.08	0.057994	1	10	-0.473
CPEB2	-1.08	0.088878	1	8	-0.278
GUF1	-1.08	0.057994	1	10	-0.471
PPP1R15A	-1.08	0.07188	1	9	0.169
SH3RF2	-1.08	0.057995	1	10	-0.333
C11orf95	-1.08	0.07188	1	9	-0.343
MED7	-1.08	0.057995	1	10	-0.387
CELSR2	-1.08	0.057995	1	10	-0.298
LRPAP1	-1.08	0.057995	1	10	-0.372
RANBP1	-1.08	0.057995	1	10	-0.45
PADI2	-1.08	0.057995	1	10	-0.355
DPM1	-1.08	0.057995	1	10	-0.614
SCARB1	-1.08	0.057995	1	10	-0.43
MED23	-1.08	0.057995	1	10	-0.328
ZC3H6	-1.08	0.057995	1	10	-0.275
PTMS	-1.08	0.071881	1	9	-0.601
NXPH3	-1.08	0.071881	1	9	-0.14
LACTB	-1.08	0.057995	1	10	-0.463
ZXDB	-1.08	0.057995	1	10	-0.227
NAA10	-1.08	0.110516	1	7	-0.161
GPIHBP1	-1.08	0.071881	1	9	-0.29
SELV	-1.08	0.057995	1	11	-0.232
RARRES2	-1.07	0.060279	1	10	-0.377
NOSIP	-1.07	0.074472	1	9	-0.624
ARHGEF1	-1.07	0.060279	1	10	-0.423
DUSP23	-1.07	0.060279	1	10	-0.289
MED29	-1.07	0.060279	1	10	-0.288
TAS2R1	-1.07	0.06028	1	10	-0.132
MRPS15	-1.07	0.06028	1	10	-0.133
VSIG10	-1.07	0.06028	1	10	-0.315
AMN	-1.07	0.06028	1	10	-0.094
RTN4	-1.07	0.06028	1	10	-0.374
MAL	-1.07	0.06028	1	10	-0.229
SREK1	-1.07	0.06028	1	10	-0.185
PTGER4	-1.07	0.06028	1	10	-0.523
TMED2	-1.07	0.06028	1	10	-0.666
HMGCR	-1.07	0.091736	1	8	0.386
RSRC2	-1.07	0.06028	1	10	-0.392
VCP	-1.07	0.074472	1	9	-0.291
EML1	-1.07	0.06028	1	10	-0.363
DTHD1	-1.07	0.06028	1	10	-0.384
ADI1	-1.07	0.06028	1	10	-0.077
AQR	-1.07	0.074472	1	9	-0.466
RNASEK	-1.07	0.06028	1	10	0.279
RLF	-1.07	0.06028	1	10	-0.199
SH2D4B	-1.07	0.06028	1	10	-0.268
PDCL2	-1.07	0.06028	1	10	0.005
AP3S1	-1.07	0.06028	1	10	-0.459
DNAL1	-1.07	0.06028	1	10	-0.305
UROD	-1.07	0.113712	1	7	-0.595
LCE1B	-1.07	0.06028	1	12	-0.283
TAOK3	-1.06	0.062624	1	10	-0.467
DNAJB9	-1.06	0.062624	1	10	-0.092
ANGPTL4	-1.06	0.062624	1	10	-0.121
B3GNT3	-1.06	0.062624	1	10	-0.321
RGS19	-1.06	0.062624	1	10	-0.298
NUDC	-1.06	0.116959	1	7	-0.307
PRPH2	-1.06	0.062624	1	10	-0.24
TCERG1	-1.06	0.094656	1	8	-0.529
C2orf48	-1.06	0.062624	1	10	-0.467
USP49	-1.06	0.062624	1	10	-0.327
CCDC93	-1.06	0.062624	1	10	0.056
MARCH10	-1.06	0.062624	1	10	-0.368
QSER1	-1.06	0.077122	1	9	-0.356
ZC3H7A	-1.06	0.062624	1	10	-0.454
SCAF8	-1.06	0.062624	1	10	-0.385
NOG	-1.06	0.062624	1	10	-0.333
ERAP1	-1.06	0.062625	1	10	-0.35
BCAP31	-1.06	0.062625	1	10	-0.703
NOC3L	-1.06	0.077122	1	9	-0.182
CD300E	-1.06	0.062625	1	10	0.025
MRPL50	-1.06	0.062625	1	10	-0.046
A4GALT	-1.06	0.062625	1	10	-0.237
AVPR2	-1.06	0.062625	1	10	-0.532
KLHL13	-1.06	0.062625	1	10	-0.137
DDB1	-1.06	0.077122	1	9	-0.035
CLDN22	-1.06	0.062625	1	13	-0.002
TMEM134	-1.05	0.065044	1	10	-0.364
TCP11X2	-1.05	0.065044	1	10	-0.422
DNAH10	-1.05	0.07983	1	9	-0.341
PLAT	-1.05	0.065044	1	10	-0.3
WIPI2	-1.05	0.065044	1	10	-0.409
B4GALNT4	-1.05	0.065044	1	10	0.059
LILRA6	-1.05	0.065044	1	10	-0.299
TGFB3	-1.05	0.065044	1	10	-0.112
RELL2	-1.05	0.065044	1	10	-0.178
HS3ST3B1	-1.05	0.065044	1	10	0.029
NUDT19	-1.05	0.065044	1	10	-0.377
NELFCD	-1.05	0.065044	1	10	-0.45
TRAPPC10	-1.05	0.065044	1	10	-0.375
COMMD2	-1.05	0.065044	1	10	-0.492
DGCR14	-1.05	0.079831	1	9	-0.468
ARMC4	-1.05	0.065044	1	10	-0.292
DSCR4	-1.05	0.065044	1	10	-0.116
C2CD4D	-1.05	0.065044	1	12	-0.326
PHLDB1	-1.05	0.065044	1	10	-0.232
HSD17B7	-1.05	0.065044	1	10	-0.405
OR2T27	-1.05	0.079831	1	9	-0.059
WDFY4	-1.05	0.065044	1	10	-0.374
SUN2	-1.05	0.079831	1	9	-0.228
RPS14	-1.05	0.097691	1	8	-0.404
MYCBP2	-1.05	0.065045	1	10	-0.162
TBX4	-1.04	0.067525	1	10	-0.295
ALPK3	-1.04	0.067525	1	10	-0.366
ESRRG	-1.04	0.082659	1	9	-0.291
ZCCHC10	-1.04	0.067525	1	10	-0.472
DYNLRB1	-1.04	0.082659	1	9	-0.112
MOGAT3	-1.04	0.067525	1	10	-0.365
CAP1	-1.04	0.067525	1	10	-0.282
LSM6	-1.04	0.100769	1	8	0.058
PNMAL2	-1.04	0.082659	1	9	-0.234
ZFP3	-1.04	0.067525	1	10	-0.22
ZNF644	-1.04	0.067525	1	10	-0.51
HIST1H3G	-1.04	0.067525	1	10	-0.428
MUCL1	-1.04	0.067525	1	10	-0.448
CNTD1	-1.04	0.067525	1	10	-0.341
PSME2	-1.04	0.067525	1	10	-0.314
HOXA11	-1.04	0.067525	1	10	-0.091
EIF2B3	-1.04	0.08266	1	9	-0.515
ORMDL2	-1.04	0.067525	1	10	-0.45
SURF1	-1.04	0.067525	1	10	-0.246
GABARAPL2	-1.04	0.067525	1	10	-0.42
THNSL2	-1.04	0.067525	1	10	-0.16
TIMM17A	-1.04	0.067525	1	10	-0.51
B4GALT7	-1.04	0.067526	1	10	-0.416
BPIFA2	-1.04	0.067526	1	10	-0.38
ANGPTL6	-1.04	0.08266	1	9	-0.146
CD300C	-1.04	0.08266	1	9	-0.522
NSD1	-1.04	0.067526	1	10	-0.203
NQO1	-1.03	0.085513	1	9	-0.12
HNRNPK	-1.03	0.085513	1	9	-0.189
ATXN7L1	-1.03	0.103985	1	8	-0.329
PLEKHG4	-1.03	0.070079	1	10	-0.442
LMAN1	-1.03	0.070079	1	10	-0.151
FAM98C	-1.03	0.085513	1	9	-0.312
FKTN	-1.03	0.070079	1	10	-0.192
PPP2R5C	-1.03	0.070079	1	12	-0.132
PRAMEF19	-1.03	0.070079	1	10	-0.169
ZNF550	-1.03	0.070079	1	10	-0.011
CCDC9	-1.03	0.070079	1	10	-0.424
SLC7A7	-1.03	0.070079	1	10	-0.303
LOC100287177	-1.03	0.070079	1	10	-0.485
SNRPG	-1.03	0.156947	1	6	-0.171
POLR1B	-1.03	0.127258	1	7	-0.328
MRPL2	-1.03	0.085513	1	9	-0.433
ZCWPW1	-1.03	0.085513	1	9	-0.38
ANKRD7	-1.03	0.070079	1	10	-0.187
CCDC90B	-1.03	0.085513	1	9	-0.444
BTG1	-1.03	0.070079	1	20	-0.227
GLIS2	-1.03	0.070079	1	10	-0.437
GLIPR2	-1.03	0.070079	1	10	-0.113
PCNXL2	-1.03	0.085514	1	9	-0.296
CASP10	-1.03	0.070079	1	10	-0.35
MMGT1	-1.03	0.085514	1	9	-0.311
SMARCD2	-1.03	0.070079	1	10	-0.552
PCDHA7	-1.03	0.070079	1	10	-0.412
PAX3	-1.03	0.085514	1	9	-0.388
KBTBD12	-1.03	0.070079	1	10	-0.602
KRTAP15-1	-1.03	0.070079	1	10	-0.277
COX15	-1.02	0.088472	1	9	-0.455
RRM2	-1.02	0.19862	1	5	0.001
OR52K2	-1.02	0.072739	1	10	-0.377
SIGLEC6	-1.02	0.072739	1	10	-0.307
COX18	-1.02	0.072739	1	10	-0.501
UFD1L	-1.02	0.088473	1	9	-0.355
RNF126	-1.02	0.072739	1	10	-0.129
KPNA4	-1.02	0.072739	1	10	-0.668
FAM47B	-1.02	0.072739	1	10	-0.357
LOC100134391	-1.02	0.088473	1	9	-0.106
DHRS2	-1.02	0.072739	1	10	-0.483
ALG3	-1.02	0.072739	1	10	-0.38
KRT10	-1.02	0.072739	1	10	0.093
TTYH3	-1.02	0.088473	1	9	-0.269
COG3	-1.02	0.072739	1	10	-0.067
HMP19	-1.02	0.072739	1	10	-0.096
PHYKPL	-1.01	0.075489	1	10	-0.206
POLD2	-1.01	0.134524	1	7	-0.253
TNFRSF10D	-1.01	0.075489	1	10	-0.402
CWC22	-1.01	0.07549	1	10	-0.249
MRI1	-1.01	0.07549	1	10	-0.196
STK35	-1.01	0.07549	1	10	-0.428
SLC35E4	-1.01	0.07549	1	10	-0.219
KTN1	-1.01	0.07549	1	10	-0.477
DRAP1	-1.01	0.091451	1	9	-0.176
ENKUR	-1.01	0.07549	1	10	-0.254
TMEM106B	-1.01	0.07549	1	10	-0.363
KARS	-1.01	0.110674	1	8	-0.311
PEX16	-1.01	0.07549	1	10	-0.062
THADA	-1.01	0.07549	1	10	-0.418
FANCL	-1.01	0.07549	1	10	-0.463
NOD1	-1.01	0.07549	1	10	-0.294
RBP3	-1.01	0.07549	1	10	-0.341
VPS16	-1.01	0.091452	1	9	-0.31
CWC15	-1.01	0.07549	1	10	-0.233
TSPAN18	-1.01	0.07549	1	10	-0.288
OR51V1	-1.01	0.07549	1	10	-0.112
PPIP5K2	-1.01	0.07549	1	10	-0.2
BAZ1A	-1.01	0.07549	1	10	-0.202
MAGEB1	-1.01	0.07549	1	10	-0.215
GRWD1	-1.01	0.091452	1	9	-0.369
NMT1	-1	0.078305	1	10	-0.132
ETFB	-1	0.078305	1	10	-0.211
SNRNP70	-1	0.078305	1	10	-0.262
C9orf24	-1	0.078305	1	10	-0.194
PTPRH	-1	0.078305	1	10	-0.36
SAMM50	-1	0.094596	1	9	-0.148
ERLEC1	-1	0.094596	1	9	-0.473
GPR20	-1	0.078305	1	10	-0.195
GCA	-1	0.078305	1	10	-0.413
ST6GALNAC5	-1	0.078305	1	10	-0.326
C16orf71	-1	0.078305	1	10	-0.425
TEC	-1	0.078305	1	10	-0.365
MAN2C1	-1	0.078305	1	10	-0.348
POU4F1	-1	0.078305	1	10	-0.394
MFSD8	-1	0.078305	1	10	-0.138
NDUFAF1	-1	0.094596	1	9	-0.373
ATP5C1	-1	0.078305	1	10	-0.329
SFTA2	-1	0.078305	1	10	-0.533
JMJD7	-1	0.078305	1	10	-0.406
SYNJ1	-1	0.078305	1	10	-0.384
ZBED1	-1	0.078305	1	10	-0.436
CDC45	-1	0.138262	1	7	-0.248
RPL23	-1	0.094597	1	9	0.083
TMEM187	-1	0.094597	1	9	-0.35
UGCG	-1	0.078305	1	10	-0.199
CAPNS1	-1	0.078305	1	10	-0.35
UVRAG	-1	0.078305	1	10	0.009
TINAG	-1	0.078305	1	10	-0.324
ZNF720	-1	0.078305	1	10	0.27
PCDHGA2	-1	0.078305	1	10	-0.477
DLGAP4	-1	0.078305	1	10	-0.174
UBR1	-1	0.078305	1	10	-0.519
RASSF3	-0.99	0.081205	1	10	-0.239
RING1	-0.99	0.081205	1	10	-0.372
DHRS1	-0.99	0.081205	1	10	-0.305
AKNA	-0.99	0.081205	1	10	-0.457
SLC12A2	-0.99	0.081205	1	10	-0.216
DYRK2	-0.99	0.081205	1	10	-0.528
PFAS	-0.99	0.117659	1	8	-0.252
LCE1C	-0.99	0.081206	1	11	-0.283
ZIK1	-0.99	0.081206	1	10	-0.262
CHUK	-0.99	0.081206	1	10	-0.41
SHPK	-0.99	0.081206	1	10	-0.228
SSX3	-0.99	0.081206	1	11	-0.492
MSL1	-0.99	0.097794	1	9	-0.373
APLN	-0.99	0.081206	1	13	-0.145
TRIP12	-0.99	0.081206	1	10	-0.38
CCDC153	-0.99	0.081206	1	10	-0.275
KCNH2	-0.99	0.081206	1	10	-0.127
TMEM183A	-0.99	0.081206	1	12	-0.47
WASH1	-0.99	0.11766	1	8	-0.309
TCEB3CL	-0.99	0.081206	1	20	-0.297
PRIM2	-0.99	0.11766	1	8	-0.152
KRTAP3-2	-0.99	0.081206	1	10	-0.338
SPATC1	-0.99	0.081206	1	10	-0.167
SP8	-0.99	0.081206	1	10	-0.239
KLRC2	-0.99	0.081206	1	10	-0.191
SLC7A1	-0.99	0.142064	1	7	-0.302
PPOX	-0.99	0.081206	1	10	-0.302
C2orf69	-0.99	0.081206	1	10	-0.307
GRAP2	-0.99	0.081206	1	10	-0.429
AGBL5	-0.99	0.097794	1	9	-0.484
TAF4B	-0.99	0.081206	1	10	-0.318
COX5A	-0.99	0.11766	1	8	-0.055
COMMD4	-0.99	0.081206	1	10	-0.602
TARDBP	-0.99	0.081206	1	10	-0.167
SP6	-0.99	0.081206	1	10	-0.463
DUSP19	-0.98	0.084209	1	10	-0.388
ATP8B4	-0.98	0.084209	1	10	-0.463
EMC6	-0.98	0.084209	1	10	-0.263
MDM4	-0.98	0.084209	1	10	-0.153
KIAA1755	-0.98	0.084209	1	10	-0.095
LTA4H	-0.98	0.084209	1	10	-0.273
SNX24	-0.98	0.084209	1	10	-0.303
KMT2A	-0.98	0.084209	1	10	-0.392
OTOP2	-0.98	0.101145	1	9	-0.274
C20orf201	-0.98	0.084209	1	10	-0.26
APOLD1	-0.98	0.084209	1	10	-0.369
HSCB	-0.98	0.101146	1	9	-0.508
TXNRD2	-0.98	0.084209	1	10	-0.214
C20orf27	-0.98	0.084209	1	10	-0.207
YWHAB	-0.98	0.084209	1	10	-0.395
JRK	-0.98	0.101146	1	9	-0.215
NOC2L	-0.98	0.101146	1	9	-0.188
TFAM	-0.98	0.101146	1	9	-0.169
STK3	-0.98	0.084209	1	10	-0.296
NUFIP2	-0.98	0.084209	1	10	-0.433
PASK	-0.98	0.084209	1	10	-0.189
EPS8L3	-0.98	0.084209	1	10	-0.311
MCC	-0.98	0.084209	1	10	-0.138
DPH6	-0.98	0.08421	1	10	-0.315
TRIM8	-0.98	0.08421	1	10	-0.302
OR2F1	-0.98	0.08421	1	10	-0.382
MYEF2	-0.98	0.08421	1	14	-0.409
BIRC5	-0.98	0.146028	1	7	-0.375
RPL13A	-0.98	0.101146	1	9	-0.306
IQGAP3	-0.98	0.08421	1	10	-0.328
CLCN1	-0.98	0.08421	1	10	-0.316
TPPP3	-0.98	0.101146	1	9	-0.339
BRD9	-0.98	0.08421	1	10	-0.079
CHCHD1	-0.98	0.08421	1	10	-0.464
DACH2	-0.98	0.08421	1	10	-0.426
GRIP2	-0.98	0.08421	1	10	-0.174
ZNF280D	-0.98	0.08421	1	10	-0.327
NHSL2	-0.98	0.08421	1	10	-0.449
ATPAF2	-0.98	0.08421	1	10	-0.473
ATP7B	-0.98	0.08421	1	10	-0.347
LRGUK	-0.97	0.087285	1	10	-0.254
CXCL9	-0.97	0.087285	1	10	-0.314
WNT9A	-0.97	0.087285	1	10	-0.421
NDUFC2-KCTD14	-0.97	0.104529	1	9	-0.259
SMC3	-0.97	0.149992	1	7	-0.508
NANOG	-0.97	0.087285	1	14	-0.167
MVB12B	-0.97	0.087285	1	10	-0.28
PTPN23	-0.97	0.124979	1	8	-0.065
NMNAT1	-0.97	0.104529	1	9	-0.245
GPSM3	-0.97	0.104529	1	9	-0.35
NMRAL1	-0.97	0.104529	1	9	-0.315
ANKRD40	-0.97	0.124979	1	8	-0.03
OVOL1	-0.97	0.087285	1	10	-0.399
INTS6	-0.97	0.124979	1	8	-0.382
TBX2	-0.97	0.087285	1	10	-0.1
PPIA	-0.97	0.087285	1	14	-0.374
ZNHIT2	-0.97	0.104529	1	9	-0.382
FAM47A	-0.97	0.087285	1	10	-0.239
RFX5	-0.97	0.087285	1	10	-0.397
MRC2	-0.97	0.087285	1	10	-0.183
QDPR	-0.97	0.087285	1	10	-0.306
CFAP45	-0.97	0.220621	1	5	-0.254
SLC19A1	-0.97	0.124979	1	8	-0.46
TYRO3	-0.97	0.087285	1	10	-0.382
ZNF84	-0.97	0.087285	1	10	-0.221
ARF6	-0.97	0.087285	1	10	-0.535
LRFN1	-0.97	0.087285	1	10	-0.325
PALM2-AKAP2	-0.97	0.087285	1	10	-0.457
GPER1	-0.97	0.087285	1	10	-0.203
RSL1D1	-0.97	0.087285	1	10	0.009
MAN1A2	-0.97	0.10453	1	9	-0.198
SLC30A9	-0.97	0.087286	1	10	-0.32
ITGA1	-0.97	0.087286	1	10	-0.301
ICT1	-0.97	0.10453	1	9	-0.415
MAPRE2	-0.97	0.087286	1	10	-0.437
PCSK2	-0.97	0.087286	1	10	-0.183
KIAA0556	-0.97	0.087286	1	10	-0.003
NOLC1	-0.97	0.087286	1	10	-0.146
SLCO4C1	-0.97	0.087286	1	10	-0.387
MYLK3	-0.97	0.10453	1	9	-0.259
STK31	-0.96	0.090499	1	10	-0.512
MAST3	-0.96	0.090499	1	10	-0.09
KLHDC4	-0.96	0.090499	1	10	-0.394
APC2	-0.96	0.090499	1	10	-0.211
COL4A1	-0.96	0.090499	1	10	-0.132
EI24	-0.96	0.128757	1	8	-0.192
KSR1	-0.96	0.10798	1	9	-0.289
RPE	-0.96	0.090499	1	10	0.354
OTUD7A	-0.96	0.090499	1	10	-0.308
TAF1D	-0.96	0.090499	1	10	-0.562
MRPL15	-0.96	0.128757	1	8	-0.142
HBQ1	-0.96	0.090499	1	10	-0.305
GTPBP4	-0.96	0.154109	1	7	-0.386
RTP4	-0.96	0.090499	1	10	-0.452
KRTAP5-9	-0.96	0.090499	1	11	-0.368
NAIF1	-0.96	0.090499	1	10	-0.357
BARX2	-0.96	0.10798	1	9	-0.173
RNASE4	-0.96	0.090499	1	10	-0.483
TAF7L	-0.96	0.090499	1	10	-0.408
THOC7	-0.96	0.090499	1	10	-0.397
RIPPLY1	-0.96	0.090499	1	10	-0.01
ZNF34	-0.96	0.10798	1	9	-0.599
WWC2	-0.96	0.090499	1	10	-0.272
MAST1	-0.96	0.090499	1	10	-0.282
TUBGCP2	-0.96	0.090499	1	10	-0.11
CCND3	-0.96	0.128758	1	8	-0.055
EPPK1	-0.96	0.090499	1	10	-0.418
CFHR4	-0.96	0.090499	1	10	-0.392
ATP8A2	-0.96	0.090499	1	10	-0.167
RAB44	-0.96	0.090499	1	10	0.084
GPR75-ASB3	-0.96	0.10798	1	9	-0.269
C16orf46	-0.96	0.10798	1	9	-0.23
YME1L1	-0.96	0.090499	1	10	-0.477
TNC	-0.96	0.090499	1	10	-0.267
PATZ1	-0.95	0.111572	1	9	-0.385
HCAR1	-0.95	0.093754	1	10	-0.103
TDP2	-0.95	0.093754	1	10	-0.129
MAFK	-0.95	0.111572	1	9	-0.38
SF3A2	-0.95	0.093754	1	10	-0.417
PLEKHN1	-0.95	0.111572	1	9	-0.325
IBSP	-0.95	0.093754	1	10	-0.411
SLC2A12	-0.95	0.093754	1	10	-0.184
DNMBP	-0.95	0.093754	1	10	-0.209
ATP4A	-0.95	0.093754	1	10	-0.083
OR10K2	-0.95	0.093754	1	10	-0.35
SRSF12	-0.95	0.093754	1	10	-0.277
WNK1	-0.95	0.132639	1	8	-0.303
CEP97	-0.95	0.093754	1	10	-0.299
IGF2BP3	-0.95	0.093754	1	10	-0.298
KAL1	-0.95	0.093755	1	10	-0.452
NCLN	-0.95	0.093755	1	10	-0.004
MCM5	-0.95	0.1583	1	7	0.103
ZBTB10	-0.95	0.093755	1	10	-0.243
COX14	-0.95	0.111572	1	9	-0.042
SEC22C	-0.95	0.093755	1	10	-0.408
ERVW-1	-0.95	0.093755	1	10	-0.131
SCRG1	-0.95	0.093755	1	10	-0.257
NPPB	-0.95	0.093755	1	10	-0.295
FAM110B	-0.95	0.093755	1	10	-0.477
ASPHD2	-0.95	0.093755	1	10	-0.243
TTBK1	-0.95	0.093755	1	10	-0.147
MT1E	-0.95	0.1583	1	7	-0.407
DAP3	-0.95	0.093755	1	10	-0.431
CCDC167	-0.95	0.093755	1	10	-0.37
LHX2	-0.95	0.093755	1	10	-0.172
TCEB1	-0.95	0.093755	1	11	-0.499
FOXI2	-0.95	0.093755	1	10	-0.154
ELN	-0.95	0.093755	1	10	-0.297
FTH1	-0.95	0.111573	1	9	-0.247
VSX2	-0.94	0.115212	1	9	-0.421
DRD3	-0.94	0.097148	1	10	-0.305
TXN2	-0.94	0.097148	1	10	-0.287
PHF6	-0.94	0.097148	1	10	-0.618
ARMC12	-0.94	0.097148	1	10	-0.231
ZNF365	-0.94	0.097148	1	10	-0.405
HSF5	-0.94	0.097148	1	10	-0.336
SHC4	-0.94	0.097148	1	10	-0.326
TEFM	-0.94	0.115212	1	9	-0.162
SPR	-0.94	0.097148	1	10	-0.359
KDM5D	-0.94	0.097148	1	10	-0.397
BHMT2	-0.94	0.097148	1	10	-0.208
LTBP3	-0.94	0.097148	1	10	-0.191
C6orf203	-0.94	0.097148	1	10	-0.01
TUBG1	-0.94	0.115212	1	9	-0.238
SPATA19	-0.94	0.097148	1	10	-0.434
U2AF1L4	-0.94	0.097148	1	10	-0.313
NFRKB	-0.94	0.097148	1	10	-0.511
FAHD2A	-0.94	0.097148	1	10	-0.078
PNO1	-0.94	0.162579	1	7	-0.109
MZT2A	-0.94	0.097148	1	11	-0.312
PDE6B	-0.94	0.097148	1	10	-0.32
ERVFRD-1	-0.94	0.097148	1	10	-0.166
ATP8A1	-0.94	0.097148	1	10	-0.157
XIRP1	-0.94	0.097148	1	10	-0.337
ZP3	-0.94	0.097148	1	10	-0.393
MRPL34	-0.94	0.097148	1	10	-0.273
ATP5J2	-0.94	0.136599	1	8	-0.204
KLK1	-0.94	0.097148	1	10	-0.264
OR52L1	-0.94	0.097148	1	10	-0.107
ALG6	-0.94	0.097148	1	10	-0.456
DZANK1	-0.94	0.097148	1	10	-0.244
RHBDF1	-0.94	0.097148	1	10	-0.192
CPXCR1	-0.94	0.097148	1	10	-0.441
AFTPH	-0.94	0.097148	1	10	-0.164
RASEF	-0.94	0.097148	1	10	-0.176
TMEM70	-0.94	0.097148	1	10	-0.354
ELMSAN1	-0.94	0.097148	1	10	-0.152
RSC1A1	-0.94	0.097148	1	10	-0.114
ITPK1	-0.94	0.097148	1	10	-0.247
DOLK	-0.94	0.115212	1	9	-0.031
TADA2A	-0.93	0.100589	1	10	-0.332
PRX	-0.93	0.100589	1	10	-0.177
MTHFR	-0.93	0.100589	1	10	-0.118
ARG1	-0.93	0.100589	1	10	-0.493
NHP2	-0.93	0.14064	1	8	-0.464
FAM209A	-0.93	0.100589	1	10	-0.218
RGP1	-0.93	0.100589	1	10	-0.326
ACBD4	-0.93	0.100589	1	10	-0.131
CDC42EP2	-0.93	0.100589	1	10	-0.328
TPI1	-0.93	0.118955	1	9	-0.378
SLC12A5	-0.93	0.118955	1	9	-0.307
GPN3	-0.93	0.118955	1	9	-0.337
N4BP3	-0.93	0.100589	1	10	-0.053
MAPK12	-0.93	0.100589	1	10	-0.18
FMN1	-0.93	0.118955	1	9	-0.307
SFXN2	-0.93	0.100589	1	10	-0.328
NLGN4Y	-0.93	0.100589	1	10	-0.227
LRRC10	-0.93	0.100589	1	10	-0.194
FKBP1B	-0.93	0.100589	1	10	-0.143
MARCH11	-0.93	0.100589	1	10	-0.198
SSBP4	-0.93	0.100589	1	10	-0.351
NAGLU	-0.93	0.100589	1	10	-0.153
UBAP1	-0.93	0.118956	1	9	-0.267
WDR55	-0.93	0.118956	1	9	0.195
OR10G2	-0.93	0.10059	1	10	-0.251
PSMD11	-0.93	0.10059	1	10	-0.419
GALR1	-0.93	0.118956	1	9	-0.207
LOC100132813	-0.93	0.10059	1	10	-0.244
MIDN	-0.92	0.104191	1	10	-0.204
MRPL40	-0.92	0.104191	1	10	-0.498
CAD	-0.92	0.122846	1	9	-0.342
CRYZ	-0.92	0.104191	1	10	-0.336
HIST1H1B	-0.92	0.104191	1	10	0.001
LMAN2	-0.92	0.104191	1	10	-0.222
FAM161B	-0.92	0.104191	1	10	-0.147
BUD31	-0.92	0.122846	1	9	-0.175
FARP1	-0.92	0.104191	1	10	-0.131
BASP1	-0.92	0.122846	1	9	-0.215
GPR62	-0.92	0.104191	1	10	-0.504
ZNF131	-0.92	0.122846	1	9	0.008
DROSHA	-0.92	0.171313	1	7	-0.136
EPB41L3	-0.92	0.122846	1	9	-0.302
CERS5	-0.92	0.104191	1	10	-0.497
TSSK2	-0.92	0.104191	1	10	-0.38
ARHGEF28	-0.92	0.104192	1	10	-0.172
WWC3	-0.92	0.104192	1	10	-0.427
MPP3	-0.92	0.104192	1	10	-0.141
COL4A4	-0.92	0.104192	1	10	-0.241
FNBP1L	-0.92	0.104192	1	10	-0.243
TMEM246	-0.92	0.122846	1	9	-0.336
PAGR1	-0.92	0.104192	1	11	-0.3
AP1G1	-0.92	0.104192	1	10	-0.327
B3GNT9	-0.92	0.104192	1	10	-0.286
MED13	-0.92	0.122846	1	9	-0.142
FAM204A	-0.92	0.104192	1	10	-0.241
OR6T1	-0.92	0.104192	1	10	-0.343
CSE1L	-0.92	0.122846	1	9	-0.135
GPM6B	-0.92	0.104192	1	10	-0.131
HPS1	-0.92	0.122846	1	9	-0.146
TRAF2	-0.91	0.126811	1	9	-0.414
C8orf59	-0.91	0.208917	1	6	-0.015
SCARF2	-0.91	0.107854	1	10	-0.367
DNAJB1	-0.91	0.107854	1	10	-0.515
FSIP1	-0.91	0.107854	1	10	-0.242
NDUFC2	-0.91	0.126811	1	9	-0.329
FBXO44	-0.91	0.107854	1	10	-0.008
KCNK1	-0.91	0.107854	1	10	-0.068
HIST1H2BF	-0.91	0.126811	1	9	-0.026
GPR137C	-0.91	0.126811	1	9	-0.03
GOLGA6L6	-0.91	0.149111	1	8	-0.352
PPM1E	-0.91	0.126811	1	9	-0.302
FAM19A1	-0.91	0.107854	1	10	-0.272
C16orf74	-0.91	0.107854	1	10	-0.216
PTRH2	-0.91	0.107854	1	10	-0.356
GCAT	-0.91	0.107854	1	10	-0.202
NDUFAF4	-0.91	0.107854	1	10	-0.258
CPAMD8	-0.91	0.107854	1	10	-0.106
TSPYL1	-0.91	0.149111	1	8	-0.202
MEOX2	-0.91	0.107854	1	10	-0.335
PGR	-0.91	0.107854	1	10	-0.449
LOH12CR1	-0.91	0.107854	1	10	-0.072
PACRG	-0.91	0.107854	1	10	-0.344
RGS9	-0.91	0.107854	1	10	0.058
PPEF2	-0.91	0.107854	1	10	-0.128
TBCE	-0.91	0.126812	1	9	0.113
GTPBP6	-0.91	0.107854	1	10	-0.283
SPOCD1	-0.91	0.107854	1	10	-0.346
BOLA3	-0.91	0.107854	1	10	-0.284
PITPNM2	-0.91	0.107854	1	10	-0.27
PYY	-0.91	0.107854	1	10	-0.308
CAND1	-0.91	0.107854	1	10	-0.405
HOXC5	-0.9	0.111642	1	10	-0.146
OR4D2	-0.9	0.111642	1	10	-0.165
URB2	-0.9	0.1309	1	9	-0.48
IFI30	-0.9	0.111642	1	10	-0.248
GLRX5	-0.9	0.111642	1	10	-0.003
FAM9C	-0.9	0.111642	1	10	0.102
NOL12	-0.9	0.153489	1	8	-0.257
ZC3H7B	-0.9	0.111642	1	10	-0.106
RASGRF1	-0.9	0.111642	1	10	-0.383
NDUFS2	-0.9	0.111642	1	10	-0.175
ABRA	-0.9	0.111642	1	10	-0.185
SLC47A2	-0.9	0.111642	1	10	-0.153
PPM1L	-0.9	0.111642	1	10	-0.34
ERP29	-0.9	0.111642	1	10	0
PMCH	-0.9	0.111642	1	10	-0.333
ACAD9	-0.9	0.111642	1	10	-0.49
FZD7	-0.9	0.130901	1	9	-0.339
CD101	-0.9	0.111642	1	10	-0.257
NTRK3	-0.9	0.111642	1	10	-0.042
STAMBP	-0.9	0.111642	1	10	-0.342
ATAD3A	-0.9	0.111642	1	10	-0.183
DNAJC13	-0.9	0.111642	1	10	-0.477
CPEB3	-0.9	0.111642	1	10	0.037
NCSTN	-0.9	0.130901	1	9	-0.034
PRDX3	-0.9	0.111642	1	10	-0.515
AOC3	-0.9	0.111642	1	10	-0.098
MKKS	-0.9	0.111643	1	10	-0.125
TTC36	-0.9	0.130901	1	9	-0.025
KIAA1683	-0.9	0.111643	1	10	-0.028
ZNF219	-0.9	0.15349	1	8	-0.273
CDC16	-0.9	0.130901	1	9	-0.145
BHLHA15	-0.9	0.111643	1	10	-0.293
PARP3	-0.9	0.111643	1	10	-0.016
UBE2Q1	-0.9	0.130901	1	9	-0.209
TJP1	-0.9	0.111643	1	10	-0.24
TAS2R9	-0.9	0.111643	1	10	-0.2
ADAMTSL4	-0.9	0.130901	1	9	-0.124
CLIP3	-0.9	0.111643	1	10	-0.422
ZNF345	-0.9	0.111643	1	10	-0.399
ITGA11	-0.89	0.115548	1	10	-0.194
TFAP2C	-0.89	0.135061	1	9	-0.277
SAP30	-0.89	0.115548	1	10	-0.2
CLIC4	-0.89	0.115548	1	10	-0.214
DCLRE1B	-0.89	0.115548	1	10	-0.286
PSMB3	-0.89	0.157977	1	8	-0.211
SOX7	-0.89	0.115548	1	10	-0.254
QRSL1	-0.89	0.115548	1	11	-0.264
SYNRG	-0.89	0.115548	1	10	-0.415
GNPNAT1	-0.89	0.115548	1	10	-0.209
TMEM41B	-0.89	0.135061	1	9	-0.013
UPF1	-0.89	0.115548	1	10	-0.343
POLD4	-0.89	0.115548	1	10	-0.153
NUP43	-0.89	0.115548	1	10	-0.151
ZUFSP	-0.89	0.115548	1	10	-0.307
GIMAP2	-0.89	0.115548	1	10	-0.204
ARPC2	-0.89	0.115548	1	10	-0.336
MUC15	-0.89	0.135061	1	9	-0.188
PURG	-0.89	0.115548	1	10	-0.276
PRKAR2B	-0.89	0.115548	1	10	-0.273
BTG3	-0.89	0.115548	1	10	-0.336
ANKRD45	-0.89	0.115548	1	10	-0.273
VPS11	-0.89	0.115548	1	10	-0.288
FKBP2	-0.89	0.135062	1	9	-0.259
ADAMTS1	-0.89	0.115549	1	10	-0.314
SRP68	-0.89	0.115549	1	10	-0.147
MUC5B	-0.89	0.115549	1	10	-0.067
NSL1	-0.89	0.135062	1	9	-0.365
SRPK2	-0.89	0.115549	1	10	-0.447
P2RY8	-0.89	0.135062	1	9	-0.43
SH2D2A	-0.89	0.115549	1	10	-0.201
ALDOC	-0.89	0.115549	1	10	-0.09
SYT9	-0.88	0.139369	1	9	-0.279
EIF5AL1	-0.88	0.11959	1	13	-0.057
FGF7	-0.88	0.139369	1	9	-0.255
DGCR2	-0.88	0.11959	1	10	-0.396
C1orf112	-0.88	0.139369	1	9	-0.281
TSKU	-0.88	0.11959	1	10	-0.185
NSUN7	-0.88	0.11959	1	10	-0.266
DSCC1	-0.88	0.11959	1	10	-0.253
MTIF2	-0.88	0.11959	1	10	-0.281
CWC27	-0.88	0.11959	1	10	-0.39
TPST1	-0.88	0.11959	1	10	-0.286
PDS5B	-0.88	0.11959	1	10	-0.505
KIF13A	-0.88	0.11959	1	10	-0.216
OR8B8	-0.88	0.11959	1	10	-0.314
C9orf135	-0.88	0.11959	1	10	-0.078
B3GALT6	-0.88	0.11959	1	10	0.006
VPS25	-0.88	0.264783	1	5	-0.461
GOLGA8B	-0.88	0.11959	1	16	-0.353
ULK2	-0.88	0.11959	1	10	-0.322
MAP1B	-0.88	0.11959	1	10	-0.008
LAPTM4B	-0.88	0.11959	1	10	-0.415
ILDR1	-0.88	0.11959	1	11	-0.423
RMND5B	-0.88	0.13937	1	9	-0.309
GP6	-0.88	0.11959	1	10	-0.191
FAM149A	-0.88	0.11959	1	10	-0.122
CEP128	-0.88	0.11959	1	10	-0.055
C17orf80	-0.88	0.11959	1	10	-0.15
C16orf80	-0.88	0.13937	1	9	0.075
PPP2R5D	-0.88	0.11959	1	10	-0.276
TEX261	-0.88	0.11959	1	10	-0.223
TYW1	-0.88	0.11959	1	10	-0.14
GFER	-0.88	0.13937	1	9	-0.308
OVCH2	-0.88	0.11959	1	10	-0.099
SCAMP3	-0.88	0.11959	1	10	0.144
CRHBP	-0.88	0.11959	1	10	-0.071
RFTN2	-0.88	0.11959	1	10	-0.339
FLNB	-0.88	0.11959	1	10	-0.439
HINT1	-0.88	0.11959	1	10	-0.09
CNKSR1	-0.88	0.11959	1	10	-0.172
FMNL2	-0.88	0.13937	1	9	-0.389
CHRM5	-0.88	0.11959	1	10	-0.341
ESRP1	-0.87	0.123759	1	10	-0.13
ZNF524	-0.87	0.123759	1	10	-0.332
SNRPA1	-0.87	0.123759	1	16	-0.429
COX10	-0.87	0.143665	1	9	-0.059
SPEF1	-0.87	0.123759	1	10	-0.045
CTDSPL	-0.87	0.123759	1	10	-0.357
PIAS3	-0.87	0.123759	1	10	-0.258
COMMD8	-0.87	0.123759	1	10	-0.232
IZUMO3	-0.87	0.123759	1	10	-0.318
ECHS1	-0.87	0.123759	1	10	-0.265
PYDC1	-0.87	0.123759	1	12	-0.265
ATP6V1B2	-0.87	0.123759	1	10	-0.501
ESRRB	-0.87	0.123759	1	10	-0.096
C8orf37	-0.87	0.123759	1	10	-0.328
STUB1	-0.87	0.123759	1	10	-0.439
MRPL12	-0.87	0.123759	1	10	-0.021
LUC7L3	-0.87	0.195098	1	7	-0.644
RPL29	-0.87	0.123759	1	16	-0.314
COG7	-0.87	0.123759	1	10	-0.335
CNOT2	-0.87	0.123759	1	10	-0.08
DLX6	-0.87	0.123759	1	10	-0.335
MKS1	-0.87	0.123759	1	10	-0.219
RNASEL	-0.87	0.123759	1	10	-0.28
FAM72A	-0.87	0.123759	1	15	-0.436
MSN	-0.87	0.123759	1	12	-0.012
CAPN3	-0.87	0.123759	1	10	0.057
CCDC62	-0.87	0.123759	1	10	-0.157
COPE	-0.87	0.167214	1	8	-0.2
CLSTN3	-0.87	0.123759	1	10	-0.327
RAD52	-0.87	0.123759	1	10	-0.265
CHD7	-0.87	0.143665	1	9	-0.448
HSPA1A	-0.87	0.123759	1	17	-0.322
ABCB5	-0.87	0.123759	1	10	-0.375
GOLGA8O	-0.87	0.123759	1	22	0.037
WIPF3	-0.87	0.143665	1	9	-0.247
KRTAP2-3	-0.87	0.123759	1	19	-0.177
RAB40AL	-0.87	0.123759	1	10	-0.281
FCGR2C	-0.87	0.195098	1	7	-0.26
NTSR2	-0.87	0.123759	1	10	-0.185
FEV	-0.87	0.143666	1	9	-0.179
RAPSN	-0.87	0.143666	1	9	-0.048
FES	-0.87	0.123759	1	10	-0.216
UTP6	-0.87	0.167214	1	8	-0.208
CCL28	-0.87	0.123759	1	10	-0.185
ANO9	-0.87	0.123759	1	10	-0.201
CSNK1G1	-0.86	0.127963	1	10	-0.153
VSTM4	-0.86	0.127963	1	10	-0.324
MYCBPAP	-0.86	0.127963	1	10	-0.012
HDLBP	-0.86	0.127963	1	10	-0.579
KRTAP4-7	-0.86	0.127963	1	10	-0.271
FLOT2	-0.86	0.127963	1	10	-0.158
SGK1	-0.86	0.127963	1	10	-0.259
CES2	-0.86	0.127963	1	10	-0.066
TTC8	-0.86	0.127963	1	10	-0.097
R3HCC1L	-0.86	0.127963	1	10	-0.422
IQCE	-0.86	0.148161	1	9	-0.139
SMARCA4	-0.86	0.127963	1	10	-0.024
FAM198A	-0.86	0.127963	1	10	-0.247
PSMC3	-0.86	0.171982	1	8	-0.09
SHPRH	-0.86	0.127963	1	10	-0.432
HIST1H2BK	-0.86	0.127963	1	15	-0.273
OR6Q1	-0.86	0.148161	1	9	-0.45
PDIA2	-0.86	0.127963	1	10	-0.042
DDX41	-0.86	0.127963	1	10	-0.334
MDFIC	-0.86	0.127963	1	10	-0.221
OGDH	-0.86	0.127963	1	10	-0.34
PSMA5	-0.86	0.148161	1	9	-0.114
C1orf86	-0.86	0.127963	1	10	-0.058
RRP36	-0.86	0.127963	1	10	-0.067
MS4A5	-0.86	0.127963	1	10	-0.039
NUP54	-0.86	0.127963	1	10	-0.331
PDE7A	-0.86	0.127963	1	10	-0.207
CCNB3	-0.86	0.127963	1	10	-0.196
LRRN3	-0.86	0.127963	1	10	-0.424
ZNF770	-0.86	0.127963	1	10	-0.358
PAPOLG	-0.86	0.127963	1	10	-0.329
MAGT1	-0.86	0.127963	1	10	-0.126
AIMP1	-0.86	0.127963	1	10	-0.439
MMP8	-0.86	0.127963	1	10	0.054
NEK9	-0.86	0.127963	1	10	-0.313
PODXL2	-0.86	0.127963	1	10	-0.096
POU4F3	-0.86	0.127963	1	10	-0.38
TRAF7	-0.86	0.127963	1	10	-0.481
KLRF2	-0.86	0.127963	1	10	-0.159
SPIN3	-0.86	0.127963	1	10	-0.161
DBP	-0.85	0.132319	1	10	-0.233
SRPR	-0.85	0.132319	1	10	-0.313
IVL	-0.85	0.176824	1	8	-0.036
DPRX	-0.85	0.132319	1	10	-0.224
ATP6V1H	-0.85	0.132319	1	10	-0.133
UBAC2	-0.85	0.15281	1	9	-0.41
NKAIN2	-0.85	0.132319	1	10	-0.265
NFAT5	-0.85	0.132319	1	10	-0.276
TMEM249	-0.85	0.132319	1	10	-0.298
MORC4	-0.85	0.132319	1	10	-0.364
IRS1	-0.85	0.132319	1	10	-0.331
PITRM1	-0.85	0.132319	1	10	-0.378
SCYL3	-0.85	0.132319	1	10	-0.017
MED28	-0.85	0.132319	1	11	0.113
HERC1	-0.85	0.15281	1	9	-0.351
EXOC6B	-0.85	0.132319	1	10	-0.051
SPCS3	-0.85	0.132319	1	10	-0.248
SLC27A4	-0.85	0.132319	1	10	-0.382
WDR62	-0.85	0.132319	1	10	-0.006
ERO1L	-0.85	0.132319	1	10	-0.364
TTBK2	-0.85	0.132319	1	10	-0.205
RNF175	-0.85	0.132319	1	10	-0.242
USP7	-0.85	0.15281	1	9	-0.15
ABHD5	-0.85	0.15281	1	9	0.075
MXD3	-0.85	0.132319	1	10	-0.183
MAGOH	-0.85	0.15281	1	9	-0.222
LRFN5	-0.85	0.132319	1	10	-0.335
DPPA3	-0.85	0.132319	1	14	-0.238
RNF130	-0.85	0.132319	1	10	-0.18
GPRC5C	-0.85	0.132319	1	10	-0.401
SLC31A1	-0.85	0.176825	1	8	-0.162
NRF1	-0.85	0.176825	1	8	-0.426
PABPN1L	-0.85	0.15281	1	9	-0.156
VPS29	-0.85	0.13232	1	10	-0.227
BIRC8	-0.85	0.13232	1	10	-0.261
CNNM3	-0.85	0.15281	1	9	-0.347
GFPT1	-0.85	0.176825	1	8	0.022
NPFFR1	-0.85	0.13232	1	10	-0.216
SMURF2	-0.85	0.13232	1	10	-0.414
PRDX1	-0.85	0.13232	1	10	-0.314
RGL1	-0.85	0.152811	1	9	-0.378
TMPRSS11B	-0.85	0.13232	1	10	-0.405
ADD1	-0.84	0.157529	1	9	-0.164
FCER1G	-0.84	0.136798	1	10	-0.425
G3BP2	-0.84	0.136798	1	10	-0.515
KIAA2018	-0.84	0.136798	1	10	-0.244
AQP12B	-0.84	0.136798	1	12	-0.056
EXD1	-0.84	0.136798	1	10	-0.315
RNF180	-0.84	0.136798	1	10	-0.156
USP22	-0.84	0.136798	1	10	-0.324
WDHD1	-0.84	0.15753	1	9	-0.074
SLC12A1	-0.84	0.136798	1	10	-0.146
CDK9	-0.84	0.15753	1	9	-0.297
CDC20	-0.84	0.18183	1	8	0.011
ARL15	-0.84	0.136798	1	10	-0.203
SLC2A7	-0.84	0.15753	1	9	-0.06
MAPK8IP3	-0.84	0.136798	1	10	-0.212
PLCL1	-0.84	0.136798	1	10	-0.257
MPC1	-0.84	0.136798	1	10	-0.491
SYP	-0.84	0.136798	1	10	-0.299
OR10AD1	-0.84	0.136798	1	10	-0.117
SH3RF1	-0.84	0.136798	1	10	-0.446
CCDC11	-0.84	0.15753	1	9	-0.331
TMEM88	-0.84	0.136798	1	10	0.026
OR10J5	-0.84	0.136798	1	10	-0.396
YTHDC1	-0.84	0.15753	1	9	-0.372
RNF2	-0.84	0.136798	1	10	-0.462
PPP4R2	-0.84	0.15753	1	9	-0.057
NELL1	-0.84	0.136798	1	10	-0.079
SRP19	-0.84	0.15753	1	9	-0.178
RAD17	-0.84	0.136798	1	10	-0.355
C2orf27A	-0.84	0.15753	1	9	-0.31
IFITM3	-0.84	0.136798	1	10	-0.076
SMG5	-0.84	0.244775	1	6	-0.108
C10orf54	-0.84	0.136798	1	10	-0.239
EHMT1	-0.84	0.15753	1	9	-0.397
EXD3	-0.84	0.136799	1	10	-0.19
KATNA1	-0.84	0.136799	1	10	-0.275
SPDYC	-0.84	0.136799	1	10	-0.324
FAM76B	-0.84	0.136799	1	10	-0.302
ZFP36L2	-0.84	0.136799	1	11	-0.372
CCDC82	-0.84	0.136799	1	10	-0.193
NCAPG2	-0.84	0.15753	1	9	-0.283
SLC15A5	-0.84	0.136799	1	10	-0.186
ZNF92	-0.84	0.136799	1	10	-0.258
TTLL12	-0.83	0.162447	1	9	-0.188
CEACAM18	-0.83	0.291876	1	5	-0.011
CDHR4	-0.83	0.141336	1	10	-0.114
GOLGA8R	-0.83	0.141336	1	19	-0.121
TCAP	-0.83	0.141336	1	10	-0.365
RPS19	-0.83	0.162447	1	9	-0.29
CCNC	-0.83	0.141336	1	10	-0.166
SAMSN1	-0.83	0.141336	1	10	-0.412
HECTD1	-0.83	0.141336	1	10	-0.394
GIF	-0.83	0.141336	1	10	-0.036
RPS4Y2	-0.83	0.141337	1	10	-0.209
ADRA1D	-0.83	0.141337	1	10	-0.287
PLCD4	-0.83	0.141337	1	10	-0.458
RPL23A	-0.83	0.141337	1	10	-0.319
ELFN1	-0.83	0.141337	1	10	-0.25
TBKBP1	-0.83	0.141337	1	10	-0.205
GOLGA8A	-0.83	0.141337	1	17	-0.316
RAPGEFL1	-0.83	0.141337	1	10	-0.164
WHAMM	-0.83	0.141337	1	12	-0.381
ART5	-0.83	0.162448	1	9	-0.275
ZDHHC20	-0.83	0.141337	1	10	-0.422
MANSC1	-0.83	0.141337	1	10	0.114
FGF22	-0.83	0.141337	1	10	-0.09
SMLR1	-0.83	0.141337	1	10	-0.159
TSEN34	-0.83	0.141337	1	10	-0.24
RNF44	-0.83	0.141337	1	10	-0.022
MCM3AP	-0.83	0.141337	1	14	-0.174
ATP5G1	-0.83	0.141337	1	10	-0.365
RGS8	-0.83	0.141337	1	10	-0.229
HHIPL1	-0.83	0.141337	1	10	-0.362
C6orf226	-0.83	0.141337	1	10	-0.359
RXFP4	-0.83	0.162448	1	9	-0.212
NR2C2	-0.83	0.141337	1	10	-0.264
MROH2A	-0.83	0.141337	1	10	-0.066
TTLL3	-0.83	0.141337	1	10	-0.18
ATP2C2	-0.83	0.141337	1	10	-0.3
CCR4	-0.83	0.141337	1	10	-0.063
NTN1	-0.83	0.162448	1	9	-0.368
ITGAM	-0.83	0.141337	1	10	-0.017
SMPDL3B	-0.83	0.141337	1	10	-0.348
CDK5RAP2	-0.83	0.141337	1	10	-0.107
TM2D1	-0.83	0.162448	1	9	-0.209
DPEP2	-0.83	0.141337	1	10	-0.314
KIN	-0.83	0.162448	1	9	0.041
ADAMTSL2	-0.83	0.141337	1	10	-0.211
CD86	-0.82	0.1674	1	9	-0.427
ZNF626	-0.82	0.146033	1	10	-0.421
NFIB	-0.82	0.146033	1	10	-0.269
NIPBL	-0.82	0.1674	1	9	-0.28
CCDC54	-0.82	0.146033	1	10	-0.084
ALDH1A3	-0.82	0.146033	1	10	-0.27
LYPD8	-0.82	0.146033	1	10	-0.183
GGPS1	-0.82	0.167401	1	9	-0.162
PCNX	-0.82	0.146033	1	10	-0.348
IGFL1	-0.82	0.146033	1	10	-0.362
RNF125	-0.82	0.146033	1	10	-0.233
ZBTB21	-0.82	0.146033	1	10	-0.104
SOWAHC	-0.82	0.146033	1	10	-0.248
HELQ	-0.82	0.146033	1	10	-0.354
PLBD1	-0.82	0.146033	1	10	-0.287
ASAH2B	-0.82	0.146033	1	10	-0.211
LBH	-0.82	0.146033	1	10	-0.107
PITX2	-0.82	0.146033	1	10	-0.258
INTS12	-0.82	0.146033	1	10	-0.391
SAMD4B	-0.82	0.167401	1	9	0.081
LEPR	-0.82	0.146033	1	10	-0.054
ACTL7B	-0.82	0.146033	1	10	-0.079
ITPR2	-0.82	0.146033	1	10	-0.279
FYCO1	-0.82	0.146033	1	10	0.037
TMEM114	-0.82	0.192094	1	8	-0.271
KRTAP22-1	-0.82	0.146033	1	10	-0.299
WDR25	-0.82	0.146033	1	10	-0.346
GGA3	-0.82	0.167401	1	9	-0.312
TXNDC5	-0.82	0.146033	1	10	-0.42
KRTAP5-4	-0.82	0.192094	1	8	-0.225
RBM8A	-0.82	0.167401	1	9	-0.135
GH1	-0.82	0.146033	1	10	-0.356
INS	-0.82	0.146033	1	10	-0.302
COX20	-0.82	0.146033	1	10	-0.24
ZNF79	-0.82	0.146033	1	10	-0.438
FAM3D	-0.82	0.146033	1	10	-0.224
EIF3H	-0.82	0.146033	1	10	-0.27
FAS	-0.82	0.146033	1	10	-0.033
FIGNL1	-0.82	0.146033	1	10	-0.232
OR5H14	-0.82	0.146033	1	10	-0.303
SLC16A4	-0.82	0.146033	1	10	-0.349
TRIP6	-0.82	0.146033	1	10	-0.078
TMPO	-0.82	0.146034	1	10	-0.332
SKIDA1	-0.82	0.146034	1	10	-0.187
RHOBTB1	-0.82	0.146034	1	10	-0.272
CEP170	-0.82	0.146034	1	10	-0.307
RIT1	-0.82	0.146034	1	10	-0.184
TBC1D3E	-0.82	0.255785	1	6	0.033
TBC1D3K	-0.82	0.255785	1	6	0.033
TBC1D3L	-0.82	0.255785	1	6	0.033
TBC1D3I	-0.82	0.255785	1	6	0.033
PEPD	-0.82	0.146034	1	10	-0.263
EXD2	-0.82	0.146034	1	10	-0.118
PHC2	-0.82	0.146034	1	10	-0.229
SLMO2	-0.82	0.167401	1	9	0.007
WBSCR16	-0.81	0.197337	1	8	-0.282
SLBP	-0.81	0.172509	1	9	-0.088
FBXO7	-0.81	0.1509	1	10	-0.314
ST20	-0.81	0.261456	1	6	-0.037
DISP1	-0.81	0.172509	1	9	-0.256
ZNF638	-0.81	0.1509	1	10	-0.311
ZNF705E	-0.81	0.303313	1	5	-0.059
STK38L	-0.81	0.1509	1	10	-0.119
SLC35D3	-0.81	0.1509	1	10	-0.203
SLC25A3	-0.81	0.1509	1	10	-0.237
TMEM86A	-0.81	0.1509	1	10	-0.251
NXPH2	-0.81	0.1509	1	10	0.096
NFE2	-0.81	0.1509	1	10	-0.319
CCNG1	-0.81	0.1509	1	10	-0.25
EHD4	-0.81	0.1509	1	10	-0.274
MYH3	-0.81	0.1509	1	10	0.102
STIP1	-0.81	0.172509	1	9	-0.62
AP3B1	-0.81	0.1509	1	13	-0.367
LSM4	-0.81	0.197337	1	8	-0.218
FOXJ2	-0.81	0.1509	1	10	-0.208
CBLN4	-0.81	0.1509	1	10	-0.158
MYL3	-0.81	0.150901	1	10	-0.445
RPL9	-0.81	0.150901	1	11	-0.242
PCTP	-0.81	0.150901	1	10	-0.153
FHL2	-0.81	0.150901	1	10	-0.289
ZNF862	-0.81	0.150901	1	10	-0.23
MCM2	-0.81	0.197337	1	8	-0.283
POPDC2	-0.81	0.150901	1	10	-0.319
AKIP1	-0.81	0.150901	1	10	-0.362
TBX5	-0.81	0.150901	1	10	-0.192
FAM21B	-0.81	0.150901	1	10	-0.293
GOLM1	-0.81	0.172509	1	9	-0.29
DHRS9	-0.81	0.150901	1	10	-0.199
CAMTA1	-0.81	0.150901	1	10	-0.034
BOLL	-0.81	0.150901	1	10	-0.184
ADIG	-0.81	0.150901	1	11	-0.161
FOXE1	-0.81	0.150901	1	10	-0.288
FAM53B	-0.81	0.150901	1	10	-0.321
ZNF419	-0.81	0.150901	1	10	-0.252
PDXDC1	-0.81	0.150901	1	10	-0.345
CALHM2	-0.81	0.172509	1	9	-0.3
SIM2	-0.81	0.150901	1	10	-0.387
THBD	-0.81	0.150901	1	10	-0.135
DPPA2	-0.81	0.150901	1	13	-0.308
RC3H1	-0.81	0.150901	1	10	-0.326
KEL	-0.81	0.150901	1	10	-0.393
TCN2	-0.81	0.150901	1	10	-0.237
OVCH1	-0.81	0.150901	1	10	-0.316
CSRNP2	-0.81	0.150901	1	10	-0.302
HEXA	-0.8	0.155842	1	10	-0.03
LIM2	-0.8	0.155842	1	10	-0.326
SPEM1	-0.8	0.155842	1	10	-0.279
POLD1	-0.8	0.17771	1	9	-0.437
API5	-0.8	0.155842	1	10	-0.257
ZNF37A	-0.8	0.155842	1	10	-0.084
TMEM39B	-0.8	0.155842	1	10	-0.185
GTPBP8	-0.8	0.155842	1	10	-0.204
STPG1	-0.8	0.155842	1	10	-0.289
MESDC2	-0.8	0.155842	1	10	-0.197
ZYG11A	-0.8	0.155842	1	10	-0.049
ALOX12B	-0.8	0.155842	1	10	-0.279
MDFI	-0.8	0.155842	1	10	-0.365
CHRNB4	-0.8	0.155842	1	10	-0.127
TTC39C	-0.8	0.17771	1	9	-0.332
THAP5	-0.8	0.155842	1	15	-0.354
PARVA	-0.8	0.155842	1	10	-0.328
RPL7	-0.8	0.155842	1	10	-0.292
SEC61G	-0.8	0.20275	1	8	-0.178
WDR33	-0.8	0.20275	1	8	-0.159
C17orf59	-0.8	0.155842	1	10	-0.243
CEP76	-0.8	0.155843	1	10	-0.211
CCDC89	-0.8	0.155843	1	10	-0.24
ZBTB1	-0.8	0.155843	1	10	-0.423
MSR1	-0.8	0.17771	1	9	-0.444
WIBG	-0.8	0.202751	1	8	-0.332
CHRNA9	-0.8	0.155843	1	10	-0.183
OMD	-0.8	0.155843	1	10	-0.04
FMO5	-0.8	0.155843	1	10	-0.453
IVD	-0.8	0.155843	1	10	-0.329
CDH23	-0.8	0.155843	1	10	-0.401
CCDC149	-0.8	0.155843	1	10	-0.274
FANCF	-0.8	0.155843	1	10	-0.16
TMEM8B	-0.8	0.155843	1	10	-0.16
CD244	-0.8	0.155843	1	10	-0.346
ANKRD36B	-0.8	0.155843	1	10	-0.211
NSMCE2	-0.8	0.155843	1	10	-0.254
NMBR	-0.8	0.155843	1	10	-0.19
NRDE2	-0.8	0.155843	1	10	-0.083
PGP	-0.8	0.155843	1	10	-0.506
SERTAD2	-0.8	0.155843	1	10	-0.366
NPC1	-0.8	0.155843	1	10	-0.34
NCBP2	-0.8	0.177711	1	9	-0.191
LTK	-0.8	0.155843	1	10	0.034
SURF6	-0.8	0.202751	1	8	0.054
ORC3	-0.8	0.155843	1	10	-0.342
MPL	-0.79	0.160915	1	10	-0.179
LRP6	-0.79	0.160915	1	10	-0.165
GSK3B	-0.79	0.160915	1	10	-0.293
PGGT1B	-0.79	0.160915	1	12	-0.38
LSR	-0.79	0.183009	1	9	-0.118
IL7	-0.79	0.160915	1	10	-0.293
B3GAT3	-0.79	0.160915	1	10	-0.345
SH3BP4	-0.79	0.160915	1	10	-0.242
TSPAN14	-0.79	0.160916	1	10	-0.351
POLR2J3	-0.79	0.273046	1	6	0.012
SLC30A4	-0.79	0.160916	1	10	0.027
LCE6A	-0.79	0.160916	1	10	-0.254
MMP14	-0.79	0.18301	1	9	-0.31
DCAF8L1	-0.79	0.160916	1	10	0.003
NCR2	-0.79	0.160916	1	10	-0.211
RIC8A	-0.79	0.160916	1	10	-0.312
MCHR2	-0.79	0.160916	1	10	-0.444
LILRA1	-0.79	0.160916	1	10	-0.284
RBP5	-0.79	0.160916	1	10	-0.401
RPL18A	-0.79	0.160916	1	11	-0.361
C14orf105	-0.79	0.160916	1	10	-0.204
NHS	-0.79	0.160916	1	10	-0.372
CLN8	-0.79	0.160916	1	10	-0.183
FAM169B	-0.79	0.160916	1	10	-0.353
SNAP23	-0.79	0.18301	1	9	-0.193
VEGFC	-0.79	0.160916	1	10	-0.201
LTA	-0.79	0.160916	1	10	-0.251
CA8	-0.79	0.18301	1	9	-0.344
SGCD	-0.79	0.160916	1	10	-0.059
SIAH1	-0.79	0.160916	1	10	-0.169
ODF3	-0.79	0.160916	1	10	-0.402
PSMD12	-0.79	0.208301	1	8	-0.237
ITGB2	-0.79	0.160916	1	10	-0.247
FAM210A	-0.79	0.160916	1	10	-0.221
INHBB	-0.79	0.160916	1	10	-0.4
POLR2F	-0.79	0.208301	1	8	-0.129
GPRC5B	-0.79	0.160916	1	10	-0.343
NUDT10	-0.79	0.160916	1	13	-0.272
DSE	-0.79	0.160916	1	10	-0.293
VHL	-0.79	0.18301	1	9	-0.192
TAL1	-0.79	0.160916	1	10	-0.098
MLC1	-0.79	0.160916	1	10	-0.208
PNLDC1	-0.79	0.160916	1	10	-0.233
POLR2L	-0.79	0.238043	1	7	-0.007
RAPH1	-0.79	0.160916	1	10	-0.415
PPP1R9B	-0.79	0.160916	1	10	-0.234
PHPT1	-0.79	0.160916	1	10	-0.201
TMEM209	-0.79	0.18301	1	9	-0.173
EEF1A2	-0.79	0.160916	1	10	-0.269
IQCA1L	-0.79	0.18301	1	9	-0.117
PPP4C	-0.79	0.160916	1	10	-0.144
ATP5L	-0.79	0.18301	1	9	-0.272
PVRL2	-0.78	0.166075	1	10	-0.341
SLTM	-0.78	0.166075	1	10	-0.316
SEPT5	-0.78	0.188432	1	9	-0.341
PDGFA	-0.78	0.166075	1	10	-0.244
RPL27A	-0.78	0.213911	1	8	-0.171
STAP1	-0.78	0.166075	1	10	-0.037
CASZ1	-0.78	0.166075	1	10	-0.196
IRF6	-0.78	0.166075	1	10	-0.216
LSM12	-0.78	0.166075	1	16	-0.392
GMCL1	-0.78	0.166075	1	10	0.058
PTGDS	-0.78	0.166075	1	10	-0.341
COL15A1	-0.78	0.166075	1	10	-0.204
CARD8	-0.78	0.166075	1	10	-0.04
CLASRP	-0.78	0.166075	1	10	-0.219
WASF1	-0.78	0.166075	1	10	-0.138
[truncated: 17,030 more rows]
